# Supplementary material for: Ndfip1 restricts mTORC1 signalling and glycolysis in regulatory T cells to prevent autoinflammatory disease
Source: Nat Commun. 2017 Jun 5;8:15677. doi: 10.1038/ncomms15677 (PMC5465375; doi:10.1038/ncomms15677)
Supplement: Supplementary Data 1 — eTreg and cTreg signature proteins [file ncomms15677-s2.xlsx]

## Sheet: list criteria
"biased" proteins
IDed in at least two ctrl etreg OR ctreg ctrl experiments, not observed in opposite dataset
IDed in at all three ctrl etreg OR ctreg ctrl experiments, not observed or observed once in opposite dataset
upregulated proteins
minimum of two ratios ctreg/etreg
increased or decreased by 20% (1.2 or 0.8 fold change in IBAQ quantification)
p<0.10 by one sample ttest (null hypothesis = 1, no change between etreg and ctreg protein abundance)

## Sheet: ctreg proteins not found in cKO
Majority.protein.IDs	Protein.names	Gene.names		iBAQ.cTreg_ctrl_1	iBAQ.cTreg_ctrl_2	iBAQ.ctreg_ctrl_3	iBAQ.cTreg_KO_1	iBAQ.cTreg_KO_2	iBAQ.cTreg_KO_3	iBAQ.eTreg_ctrl_1	iBAQ.eTreg_ctrl_2	iBAQ.eTreg_ctrl_3	iBAQ.eTreg_KO_1	iBAQ.eTreg_KO_2	iBAQ.eTreg_KO_3		cKO/wt ctreg	1	2	3	avg	SEM	n ctreg ratio	one sample ttest	n ctrl ctreg	n cKO ctreg		wt ctreg/etreg	1	2	3	avg	SEM	n	one sample ttest	n wt ctreg	n wt etreg
Q91WC1	Protection of telomeres protein 1	Pot1		4885.1	828.5	NA	NA	NA	NA	NA	NA	NA	7658.6	NA	NA								0		2	0								0		2	0
Q9ES52-3	Phosphatidylinositol 3,4,5-trisphosphate 5-phosphatase 1	Inpp5d		4904.7	886.12	NA	NA	NA	NA	NA	NA	NA	NA	NA	NA								0		2	0								0		2	0
O88448	Kinesin light chain 2	Klc2		6279.5	2655.5	NA	NA	NA	NA	NA	NA	NA	2765.7	NA	NA								0		2	0								0		2	0
Q3KN92	F-box only protein 40	Fbxo40		6794.4	1132	NA	NA	NA	NA	NA	NA	NA	3880.7	NA	NA								0		2	0								0		2	0
A2AM29	Protein AF-9	Mllt3		7994.4	NA	4384.6	NA	NA	NA	NA	NA	NA	5318	NA	NA								0		2	0								0		2	0
A0A0A6YWU2	Neural cell adhesion molecule 1	Ncam1		10462	NA	905.23	NA	NA	NA	NA	NA	NA	NA	NA	NA								0		2	0								0		2	0
G5E8R7	Histone-lysine N-methyltransferase Smyd1	Smyd1		79727	8770.5	NA	NA	NA	NA	NA	NA	NA	NA	NA	NA								0		2	0								0		2	0
Q6NZP1	DNA annealing helicase and endonuclease ZRANB3;DNA annealing helicase ZRANB3;Endonuclease ZRANB3	Zranb3		NA	2341.4	3026.3	NA	NA	NA	NA	NA	NA	NA	NA	NA								0		2	0								0		2	0
Q9JK42	[Pyruvate dehydrogenase (acetyl-transferring)] kinase isozyme 2, mitochondrial	Pdk2		6067.2	4117.2	1455	NA	NA	NA	8966.9	NA	NA	15584	NA	NA								0		3	0			0.676622			0.676622		1		3	1
A0A087WS96	SH3 domain-binding glutamic acid-rich-like protein;SH3 domain-binding glutamic acid-rich-like protein 2	Sh3bgrl2		72684	21592	4727.7	33071	NA	NA	13446	NA	NA	NA	11481	NA			0.454997			0.454997		1		3	1			5.40562			5.40562		1		3	1
Q8VEH8	Endoplasmic reticulum lectin 1	Erlec1		20471	8079.7	1489.6	NA	8062.9	NA	17009	NA	NA	177640	NA	NA				0.997921		0.997921		1		3	1			1.20354			1.20354		1		3	1
Q8BVY4		Supt3		17401	5926	3763.6	34200	NA	NA	15917	NA	NA	45503	NA	NA			1.9654			1.9654		1		3	1			1.09323			1.09323		1		3	1
Q8BK30	NADH dehydrogenase [ubiquinone] flavoprotein 3, mitochondrial	Ndufv3		46639	35818	22883	NA	12058	NA	NA	NA	25384	NA	19956	35715				0.336646		0.336646		1		3	1					0.901473	0.901473		1		3	1
Q8R1K4	5-phosphohydroxy-L-lysine phospho-lyase	Phykpl		13573	4509.1	30433	12524	NA	NA	17246	NA	NA	NA	3836.2	NA			0.922714			0.922714		1		3	1			0.787023			0.787023		1		3	1
G5E8R3	Pyruvate carboxylase;Pyruvate carboxylase, mitochondrial	Pcx;Pc		21597	4104.7	1027.3	38886	NA	NA	29429	NA	NA	53799	NA	442.55			1.80053			1.80053		1		3	1			0.733868			0.733868		1		3	1
E9QAQ3	Rho GTPase-activating protein 26	Arhgap26		23471	1134.3	589.93	13166	NA	NA	32907	NA	NA	22117	NA	NA			0.560948			0.560948		1		3	1			0.713252			0.713252		1		3	1
Q8R570	Synaptosomal-associated protein 47	Snap47		16434	3126.4	3437.6	61359	NA	NA	30039	NA	NA	26425	7153.7	NA			3.73366			3.73366		1		3	1			0.547089			0.547089		1		3	1
Q9Z2L6	Multiple inositol polyphosphate phosphatase 1	Minpp1		17382	3115.6	443.78	2532.8	NA	NA	33538	NA	NA	48586	NA	NA			0.145714			0.145714		1		3	1			0.518278			0.518278		1		3	1
Q8C0J2	Autophagy-related protein 16-1	Atg16l1		6396.5	1852.5	7638.6	29507	NA	NA	20237	NA	NA	4741.2	4396.7	NA			4.61299			4.61299		1		3	1			0.316079			0.316079		1		3	1

## Sheet: etreg biased proteins
Majority.protein.IDs	Protein.names	Gene.names		iBAQ.cTreg_ctrl_1	iBAQ.cTreg_ctrl_2	iBAQ.ctreg_ctrl_3	iBAQ.cTreg_KO_1	iBAQ.cTreg_KO_2	iBAQ.cTreg_KO_3	iBAQ.eTreg_ctrl_1	iBAQ.eTreg_ctrl_2	iBAQ.eTreg_ctrl_3	iBAQ.eTreg_KO_1	iBAQ.eTreg_KO_2	iBAQ.eTreg_KO_3		cKO/wt etreg	1	2	3	avg	SEM	ratio n	one sample ttest	cko etreg n	ctrl etreg n		wt ctreg/etreg	1	2	3	avg	SEM	n	one sample ttest	n wt ctreg	n wt etreg
Q8BH66	Atlastin-1	Atl1		NA	NA	NA	NA	3560.3	4352.6	24602	3253.8	2213.2	NA	12473	1969.9				3.83336	0.890069	2.36172	1.47165	2	0.524688	3	2								0		0	3
Q544F3	Programmed cell death protein 1	Pdcd1		4862.7	NA	NA	NA	NA	NA	167550	53105	17128	54617	6571.6	NA			0.325974	0.123747		0.224861	0.101114	2	0.082578	3	2			0.0290224			0.0290224		1		1	3
Q9DBX3	Sushi domain-containing protein 2	Susd2		NA	1311.9	NA	1764.7	NA	NA	67440	19297	2141.2	32121	17221	NA			0.47629	0.892419		0.684354	0.208064	2	0.371019	3	2				0.0679847		0.0679847		1		1	3
Q5FW94	DNA primase;DNA primase small subunit	Prim1		38492	NA	NA	32662	NA	NA	107220	4222	2674.5	99809	8477.3	1980.6			0.93088	2.00789	0.74055	1.22644	0.394568	3	0.623979	3	3			0.359			0.359		1		1	3
Q8C7K6	Prenylcysteine oxidase-like	Pcyox1l		86240	NA	NA	74689	NA	4034.9	209740	43557	1453.7	321380	41223	1858.1			1.53228	0.946415	1.27819	1.25229	0.169619	3	0.275286	3	3			0.411176			0.411176		1		1	3
Q3UK44	Dual adapter for phosphotyrosine and 3-phosphotyrosine and 3-phosphoinositide	Dapp1		30705	NA	NA	NA	NA	NA	39144	3981.3	5602.6	50668	10540	11616			1.2944	2.64738	2.07332	2.00503	0.39206	3	0.124406	3	3			0.784411			0.784411		1		1	3
Q8K1H7	T-complex protein 11-like protein 2	Tcp11l2		26067	NA	NA	14984	NA	NA	29906	7595.2	10171	24191	NA	NA			0.808901			0.808901		1		3	1			0.871631			0.871631		1		1	3
A0A087WRM2	Integral membrane protein 2C;CT-BRI3	Itm2c		13739	NA	NA	NA	NA	NA	15443	12752	20109	80378	17626	26674			5.20482	1.38221	1.32647	2.63783	1.28359	3	0.330112	3	3			0.889659			0.889659		1		1	3
P81269	Cyclic AMP-dependent transcription factor ATF-1	Atf1		49233	NA	NA	54479	33188	NA	45331	15579	25328	NA	20897	NA				1.34136		1.34136		1		3	1			1.08608			1.08608		1		1	3
Q62192	CD180 antigen	Cd180		479590	NA	NA	628910	17593	NA	400370	1949.6	527.37	736240	51570	NA			1.8389	26.4516		14.1452	12.3063	2	0.479024	3	2			1.19787			1.19787		1		1	3
Q9D384	U11/U12 small nuclear ribonucleoprotein 35 kDa protein	Snrnp35		47337	NA	NA	245600	NA	NA	34837	142820	5195.6	NA	NA	7011					1.34941	1.34941		1		3	1			1.35881			1.35881		1		1	3
Q3U2Z2	Interferon regulatory factor;Interferon regulatory factor 2	Irf2		99194	NA	NA	247480	12307	24460	67452	19403	16551	189800	12199	19703			2.81385	0.628717	1.19044	1.54434	0.655143	3	0.493443	3	3			1.47059			1.47059		1		1	3
D3YTV3	Probable ATP-dependent RNA helicase DHX34	Dhx34		NA	2549.7	NA	29254	404.77	919.84	23652	999.78	2919.4	16724	994.41	2138.5			0.707086	0.994629	0.732514	0.811409	0.0919033	3	0.1766	3	3				2.55026		2.55026		1		1	3
A0A0R4J0I1				NA	13184	NA	19255	9532.9	3723.2	37935	3901	4016.9	71893	5455.2	NA			1.89516	1.39841		1.64679	0.248376	2	0.233417	3	2				3.37965		3.37965		1		1	3
Q8C4G3	Phospholipid-transporting ATPase;Probable phospholipid-transporting ATPase IIA	Atp9a		NA	NA	NA	1695	NA	NA	2145.7	NA	311.92	4239.6	NA	578.16			1.97586		1.85355	1.91471	0.0611533	2	0.0424984	2	2								0		0	2
Q3UQH7	Upstream stimulatory factor 1	Usf1		NA	NA	NA	35925	NA	17116	62599	NA	18969	38330	NA	13240			0.61231		0.697981	0.655146	0.0428354	2	0.0786735	2	2								0		0	2
O89098	Cystatin-F	Cst7		NA	NA	NA	115690	NA	NA	120640	NA	11590	299270	12228	19864			2.48069		1.71389	2.09729	0.383398	2	0.213996	2	3								0		0	2
Q8BVL9	Janus kinase and microtubule-interacting protein 1	Jakmip1		NA	NA	NA	75749	NA	NA	34071	4044.1	NA	9663.8	2787	NA			0.283637	0.689152		0.486395	0.202757	2	0.239364	2	2								0		0	2
E9QK16	Protocadherin Fat 3	Fat3		NA	NA	NA	496.93	NA	NA	554.44	NA	1420	1188.4	NA	1754.6			2.14342		1.23563	1.68953	0.453895	2	0.370618	2	2								0		0	2
G3UYJ7		Gm20441		NA	NA	NA	NA	NA	NA	16488	4098.6	NA	7522.7	3737.7	NA			0.456253	0.911946		0.684099	0.227846	2	0.397793	2	2								0		0	2
O88713	Killer cell lectin-like receptor subfamily G member 1	Klrg1		NA	NA	NA	10128	NA	NA	165730	4399.3	NA	207750	14519	NA			1.25354	3.3003		2.27692	1.02338	2	0.430112	2	2								0		0	2
E9QKK1	Kinesin-like protein;Centromere-associated protein E	Cenpe		NA	NA	NA	NA	31450	NA	4689.7	21543	NA	26307	29737	12800			5.60953	1.38036		3.49494	2.11459	2	0.447588	2	3								0		0	2
D3YUY3	Phosphatidylinositol 4-phosphate 5-kinase type-1 alpha	Pip5k1a		NA	NA	NA	3900.6	NA	NA	7500.3	2737.9	NA	21000	2892	NA			2.79989	1.05628		1.92809	0.871802	2	0.480099	2	2								0		0	2
D3Z6G3		Mapre3		NA	NA	NA	NA	NA	NA	46981	NA	11628	12112	NA	11379			0.257806		0.978586	0.618196	0.36039	2	0.481637	2	2								0		0	2
Q91Z49	UAP56-interacting factor	Fyttd1		NA	NA	NA	93198	NA	NA	6717.7	NA	5399	38827	NA	3083.3			5.77981		0.571087	3.17545	2.60436	2	0.556974	2	2								0		0	2
J3QSN2	Ubiquitin carboxyl-terminal hydrolase;Ubiquitin carboxyl-terminal hydrolase 13	Usp13		NA	NA	NA	NA	11926	NA	NA	2228.2	20166	NA	10549	11752				4.73431	0.582763	2.65854	2.07578	2	0.570836	2	2								0		0	2
J3QNY6	Bile salt export pump	Abcb11		NA	NA	NA	NA	NA	NA	15167	NA	4010.3	14753	3758.1	4898.9			0.972704		1.22158	1.09714	0.124438	2	0.578031	2	3								0		0	2
Q99PW4	TP53-regulating kinase	Tp53rk		NA	NA	NA	NA	NA	24365	36268	NA	19157	14340	NA	21014			0.39539		1.09694	0.746163	0.350773	2	0.601207	2	2								0		0	2
Q8R127	Saccharopine dehydrogenase-like oxidoreductase	Sccpdh		NA	NA	NA	10700	17646	NA	77969	NA	7705.7	91588	3721.1	2379.1			1.17467		0.308745	0.741709	0.432963	2	0.657568	2	3								0		0	2
Q9DAV9	Trimeric intracellular cation channel type B	Tmem38b		NA	NA	NA	NA	NA	NA	14489	7209.5	NA	5595.8	15692	NA			0.38621	2.17657		1.28139	0.895181	2	0.806111	2	2								0		0	2
A2A9W3	MIF4G domain-containing protein	Mif4gd		NA	NA	NA	35660	NA	4737.7	66142	NA	8293.3	NA	NA	11413					1.37617	1.37617		1		2	1								0		0	2
Q543P6	Acyl-coenzyme A thioesterase 11	Acot11		NA	NA	NA	7484.4	NA	NA	17076	NA	8116.6	NA	NA	4954.6					0.610428	0.610428		1		2	1								0		0	2
E9Q5J9		Tpm3		NA	NA	NA	537150	NA	NA	63611	99655	NA	NA	NA	NA								0		2	0								0		0	2
F6Z6C6	Interferon regulatory factor 5	Irf5		NA	NA	NA	3231.4	NA	NA	39206	2083.4	NA	29283	NA	NA			0.746901			0.746901		1		2	1								0		0	2
F8VQ72	Mitogen-activated protein kinase kinase kinase 1	Map3k1		NA	NA	NA	NA	NA	2668.7	2550.9	NA	18564	NA	NA	33038					1.77968	1.77968		1		2	1								0		0	2
P00520	Tyrosine-protein kinase ABL1	Abl1		NA	NA	NA	5436.2	9619	NA	4144.7	3847.7	NA	NA	8345.1	NA				2.16885		2.16885		1		2	1								0		0	2
Q3UX10	Tubulin alpha chain-like 3	Tubal3		NA	NA	NA	48873	NA	11214	38650	NA	9669.6	14856	NA	NA			0.384373			0.384373		1		2	1								0		0	2
Q8CDD9	Ligand-dependent nuclear receptor-interacting factor 1	Lrif1		NA	NA	NA	24598	2360.6	NA	3080.2	1456	NA	NA	4981.6	NA				3.42143		3.42143		1		2	1								0		0	2
Q8R1F1	Niban-like protein 1	Fam129b		NA	NA	NA	3532.3	NA	NA	41982	NA	2053.1	NA	NA	NA								0		2	0								0		0	2
Q8VCQ3	Nuclear receptor-binding factor 2	Nrbf2		NA	NA	NA	13908	NA	NA	15856	7152.4	NA	NA	NA	NA								0		2	0								0		0	2
Q8VEG4	Exonuclease 3-5 domain-containing protein 2	Exd2		NA	NA	NA	17420	NA	NA	18318	NA	1765.4	NA	NA	NA								0		2	0								0		0	2
Q9JJF3	Bifunctional lysine-specific demethylase and histidyl-hydroxylase NO66	No66		NA	NA	NA	15920	NA	NA	20480	NA	1316.3	17201	NA	NA			0.839893			0.839893		1		2	1								0		0	2
V9GXQ2		Gm17087		NA	NA	NA	NA	NA	125550	62217	NA	171150	NA	NA	95969					0.56073	0.56073		1		2	1								0		0	2

## Sheet: upregulated in etregs
Majority.protein.IDs	Protein.names	Gene.names		iBAQ.cTreg_ctrl_1	iBAQ.cTreg_ctrl_2	iBAQ.ctreg_ctrl_3	iBAQ.cTreg_KO_1	iBAQ.cTreg_KO_2	iBAQ.cTreg_KO_3	iBAQ.eTreg_ctrl_1	iBAQ.eTreg_ctrl_2	iBAQ.eTreg_ctrl_3	iBAQ.eTreg_KO_1	iBAQ.eTreg_KO_2	iBAQ.eTreg_KO_3		cKO/wt etreg	1	2	3	avg	SEM	ratio n	one sample ttest	cko etreg n	ctrl etreg n		wt ctreg/etreg	1	2	3	avg	SEM	n	one sample ttest	n wt ctreg	n wt etreg
Q8BP56	Acid trehalase-like protein 1	Athl1		27246	2129.8	2582.8	61279	NA	3633.7	65817	5187.1	6084.3	34878	NA	3683			0.529924		0.605328	0.567626	0.0377023	2	0.0553722	3	2			0.413966	0.410596	0.424502	0.416355	0.00418846	3	5.14965e-05	3	3
Q60677	Integrin alpha-E;Integrin alpha-E light chain;Integrin alpha-E heavy chain	Itgae		19226	4282	841.69	23896	710.19	1865.7	163320	36990	17357	408910	113050	21450			2.50373	3.05623	1.23581	2.26526	0.538867	3	0.14338	3	3			0.11772	0.115761	0.0484928	0.0939912	0.0227562	3	0.000630267	3	3
Q62095	ATP-dependent RNA helicase DDX3Y	Ddx3y		10556	2007.1	2074.3	60134	NA	4912.1	41469	7425.9	10674	32870	NA	NA			0.79264			0.79264		1		3	1			0.254552	0.270284	0.194332	0.239722	0.0231451	3	0.000925491	3	3
Q545B6	Stathmin	Stmn1		868060	170240	127970	1331900	173150	92297	2025100	409860	265950	1116900	526100	329310			0.551528	1.28361	1.23824	1.02446	0.236828	3	0.927165	3	3			0.42865	0.415361	0.481181	0.441731	0.0200945	3	0.00129308	3	3
O08529	Calpain-2 catalytic subunit	Capn2		916020	133210	182110	1339800	67761	184280	1166300	163440	231900	396430	98288	178200			0.339904	0.601371	0.768435	0.569903	0.124703	3	0.0747606	3	3			0.785407	0.815039	0.785295	0.795247	0.00989607	3	0.00232781	3	3
P29452	Caspase-1;Caspase-1 subunit p20;Caspase-1 subunit p10	Casp1		182150	12360	5262.4	409300	12809	14540	857560	102330	83236	574800	150830	61377			0.670274	1.47396	0.737385	0.960539	0.257439	3	0.892243	3	3			0.212405	0.120786	0.0632226	0.132138	0.0434377	3	0.00249576	3	3
P21447	Multidrug resistance protein 1A	Abcb1a		87658	39276	5377.4	190050	21820	4118.6	657610	150240	56884	1151200	210480	56087			1.75058	1.40096	0.985989	1.37918	0.220987	3	0.22833	3	3			0.133298	0.261422	0.0945327	0.163084	0.0504262	3	0.0036107	3	3
D3YU58	Anaphase-promoting complex subunit 7	Anapc7		22544	7800.8	1132.1	48985	10357	3230.9	65980	NA	3400.8	58721	9770.2	NA			0.889982			0.889982		1		2	2			0.341679		0.332892	0.337286	0.00439352	2	0.00422046	3	2
E9PWG6		Ncapg		234130	3784.7	4447.5	272790	1794.5	3706.1	640910	20463	14642	507580	46148	17988			0.791968	2.25519	1.22852	1.42523	0.433696	3	0.43024	3	3			0.365309	0.184953	0.303749	0.284671	0.0529308	3	0.00543071	3	3
Q80VW7-4	AT-hook-containing transcription factor	Akna		5380.8	NA	3036.4	NA	NA	6890.4	17829	NA	9680.8	8934.5	NA	17066			0.501122		1.76287	1.132	0.630875	2	0.868696	2	2			0.3018		0.313652	0.307726	0.00592566	2	0.00544915	2	2
E9QJS1	Tyrosine-protein kinase;Non-receptor tyrosine-protein kinase TYK2	Tyk2		9582.2	4243.6	4549.6	19939	1026.1	985.12	13916	5638.2	6667.7	12471	3694.4	3822			0.896163	0.655245	0.573211	0.708206	0.096916	3	0.0948769	3	3			0.688574	0.752652	0.682334	0.707853	0.0224714	3	0.00586443	3	3
Q9JKY5	Huntingtin-interacting protein 1-related protein	Hip1r		196320	18571	8580.8	281930	24911	3242.8	524120	38970	27236	305500	82097	18493			0.582882	2.10667	0.678991	1.12285	0.492694	3	0.826368	3	3			0.374571	0.476546	0.315054	0.388723	0.0471529	3	0.00589774	3	3
Q9D9V3-2	Ethylmalonyl-CoA decarboxylase	Echdc1		130180	5295.5	4106.9	125520	NA	2737	458350	11981	9863.9	83047	NA	8625.5			0.181187		0.874451	0.527819	0.346632	2	0.403141	3	2			0.284019	0.441991	0.416357	0.380789	0.0489477	3	0.0061907	3	3
Q3UII2	Tetraspanin;CD82 antigen	Cd82		167800	88662	NA	233430	47770	NA	405790	220600	NA	510830	84245	NA			1.25885	0.38189		0.820372	0.438481	2	0.752478	2	2			0.413514	0.401913		0.407714	0.00580071	2	0.0062347	2	2
Q8BL66	Early endosome antigen 1	Eea1		406230	70830	9270.3	602090	67293	12160	1630400	225320	93661	1942700	465190	105800			1.19155	2.06457	1.12961	1.46191	0.301863	3	0.265609	3	3			0.24916	0.314353	0.0989772	0.22083	0.0637668	3	0.00663114	3	3
Q69ZK0	Phosphatidylinositol 3,4,5-trisphosphate-dependent Rac exchanger 1 protein	Prex1		117590	3431.2	9320	133950	2997.6	6854.9	192710	4917.8	15444	75003	13540	14411			0.389201	2.75326	0.933113	1.35853	0.714826	3	0.665745	3	3			0.610191	0.69771	0.603471	0.637124	0.0303552	3	0.006925	3	3
P97427	Dihydropyrimidinase-related protein 1	Crmp1		365870	27130	8948.8	208620	62615	NA	1226000	138850	145960	365030	260070	141330			0.297741	1.87303	0.968279	1.04635	0.456419	3	0.928378	3	3			0.298426	0.195391	0.0613099	0.185042	0.0686447	3	0.00702024	3	3
E9PVX6		Mki67		28897	179.93	170.95	56688	NA	199.05	87569	419.41	732.24	102960	553.91	1394.3			1.17576	1.32069	1.90416	1.46687	0.222611	3	0.170891	3	3			0.329991	0.429007	0.233462	0.33082	0.0564507	3	0.00704121	3	3
Q0VEE0	5-nucleotidase	Nt5e		394720	137050	86110	430010	108000	33772	1124500	320330	368710	894620	221630	260760			0.795571	0.69188	0.707222	0.731558	0.0323116	3	0.0141808	3	3			0.351018	0.42784	0.233544	0.337467	0.0564962	3	0.00719313	3	3
Q3UN51	Syntenin-2	Sdcbp2		6508.8	NA	2920.1	33347	NA	10321	329220	NA	69065	134010	26513	64170			0.407053		0.929125	0.668089	0.261036	2	0.424264	2	3			0.0197704		0.0422805	0.0310254	0.011255	2	0.00739427	2	2
B0V2Q7	Lysocardiolipin acyltransferase 1	Lclat1		128770	26715	20381	263790	23067	30083	338800	139140	121180	229090	132470	100760			0.676181	0.952063	0.83149	0.819911	0.0798504	3	0.152785	3	3			0.380077	0.192001	0.168188	0.246755	0.0670143	3	0.00782246	3	3
Q497I3	Fatty acid-binding protein, epidermal	Fabp5		792070	95356	124730	1279300	10215	165290	1610100	155050	259490	1656600	268450	379230			1.02888	1.73138	1.46144	1.40723	0.204597	3	0.184813	3	3			0.491938	0.615002	0.480674	0.529205	0.0430216	3	0.00824727	3	3
G3UZ60	Small ubiquitin-related modifier 3;Small ubiquitin-related modifier	Sumo3		167760	40823	87214	320830	NA	105110	228390	NA	117640	NA	180460	80897					0.687666	0.687666		1		2	2			0.734533		0.741363	0.737948	0.00341522	2	0.00829636	3	2
Z4YL55	Codanin-1	Cdan1		9358	503.2	559.95	51180	176920	1378.3	44244	NA	2951.8	6797.9	NA	2083.2			0.153646		0.705739	0.429692	0.276047	2	0.286982	2	2			0.211509		0.189698	0.200603	0.0109055	2	0.00868437	3	2
A0A0G2JGD2	Protein S100;Protein S100-A4	S100a4		1507700	139690	33010	952130	42575	56310	10253000	447930	764550	2428900	1172300	2001600			0.236897	2.61715	2.61801	1.82402	0.793561	3	0.408158	3	3			0.14705	0.311857	0.0431757	0.167361	0.0782236	3	0.0087108	3	3
P13597-2	Intercellular adhesion molecule 1	Icam1		78665	17664	4404.9	47744	34398	6667.3	151780	41509	13400	253910	67700	9650.7			1.67288	1.63097	0.720201	1.34135	0.310811	3	0.386645	3	3			0.518283	0.425546	0.328724	0.424184	0.0547253	3	0.00891195	3	3
Q9JJU8	SH3 domain-binding glutamic acid-rich-like protein	Sh3bgrl		1722900	189270	278780	1692900	232000	240990	3693100	373930	851770	1752500	1004200	1188700			0.474534	2.68553	1.39556	1.51854	0.641215	3	0.503599	3	3			0.466519	0.506164	0.327295	0.433326	0.0542368	3	0.00903655	3	3
P33610	DNA primase large subunit	Prim2		106850	4543.3	1179.3	178660	11646	6986.4	267490	20991	7285.4	248550	38080	7095.8			0.929194	1.81411	0.973975	1.23909	0.287799	3	0.49349	3	3			0.399454	0.21644	0.161872	0.259255	0.0718475	3	0.00927706	3	3
Q61133	Glutathione S-transferase theta-2	Gstt2		417450	60363	39686	471120	49214	45042	1238800	112960	104840	376350	122530	165570			0.303802	1.08472	1.57926	0.989262	0.371275	3	0.979553	3	3			0.336979	0.534375	0.378539	0.416631	0.060082	3	0.0104414	3	3
Q8C522	Endonuclease domain-containing 1 protein	Endod1		76076	17162	6206.7	39697	12499	5609.5	174390	28106	13031	166290	41994	11347			0.953552	1.49413	0.87077	1.10615	0.195456	3	0.641502	3	3			0.436241	0.610617	0.476303	0.50772	0.0527322	3	0.0112806	3	3
Q9DCJ1	Target of rapamycin complex subunit LST8	Mlst8		24390	28393	NA	65921	23734	NA	40958	46534	NA	58848	52607	NA			1.43679	1.13051		1.28365	0.153141	2	0.315162	2	2			0.595488	0.610156		0.602822	0.00733398	2	0.011754	2	2
A0A0R4J050	Aminoacylase-1	Acy1		156450	14414	66981	270720	14467	105510	212570	19746	105600	119900	36136	65235			0.564049	1.83004	0.617756	1.00395	0.413337	3	0.993245	3	3			0.735993	0.729971	0.63429	0.700084	0.0329432	3	0.0118511	3	3
Q9JL35	High mobility group nucleosome-binding domain-containing protein 5	Hmgn5		328190	100320	93497	406550	55284	90129	843200	171640	189410	486710	174190	94983			0.577218	1.01486	0.501468	0.697847	0.160006	3	0.199578	3	3			0.38922	0.584479	0.493622	0.489107	0.0564118	3	0.0119736	3	3
Q8CII2	Cell division cycle protein 123 homolog	Cdc123		48504	NA	3721.1	60182	4624.8	4532	107880	3954.3	8685.2	38610	11551	6939.6			0.357898	2.92112	0.799014	1.35935	0.791204	3	0.694231	3	3			0.449611		0.428441	0.439026	0.0105846	2	0.0120105	2	3
Q3U3G2	E3 ubiquitin-protein ligase RNF126	Rnf126		18110	NA	9618.8	18126	NA	18170	25883	NA	13979	NA	NA	16426					1.17505	1.17505		1		2	1			0.699687		0.688089	0.693888	0.00579889	2	0.0120585	2	2
Q60992	Guanine nucleotide exchange factor VAV2	Vav2		15102	1388.6	1085.6	19340	NA	1682	22592	NA	1657	1635.7	NA	1339.3			0.0724017		0.808268	0.440335	0.367933	2	0.37024	2	2			0.668467		0.65516	0.661813	0.00665339	2	0.0125231	3	2
Q7TMB8	Cytoplasmic FMR1-interacting protein 1	Cyfip1		146570	17378	11657	166470	16798	10280	487480	35769	50170	110930	32650	49497			0.227558	0.912802	0.986586	0.708982	0.241652	3	0.351663	3	3			0.300669	0.48584	0.23235	0.339619	0.0757235	3	0.0128946	3	3
Q8CG48	Structural maintenance of chromosomes protein 2	Smc2		718580	68058	26005	994930	27138	22239	1362500	99433	43055	966250	67864	45670			0.709174	0.68251	1.06074	0.817473	0.121875	3	0.272929	3	3			0.527398	0.684461	0.603995	0.605285	0.0453447	3	0.0129417	3	3
Q61098	Interleukin-18 receptor 1	Il18r1		3252.4	1300.1	NA	NA	NA	NA	28100	16687	2612.5	NA	2795.5	929.83				0.167526	0.355916	0.261721	0.0941951	2	0.0807881	3	2			0.115744	0.0779109		0.0968274	0.0189164	2	0.0133317	2	3
Q14BZ3	Latexin	Lxn		638610	205140	159770	1052800	149960	163910	2183500	385640	370520	860020	482250	512950			0.393872	1.25052	1.38441	1.0096	0.31028	3	0.97813	3	3			0.292471	0.531947	0.431205	0.418541	0.0694202	3	0.0139562	3	3
Q8C253	Galectin;Galectin-3	Lgals3		1435100	222890	NA	2020500	215810	1217.1	2341500	374880	4010.4	1236000	456840	25192			0.527867	1.21863	6.28167	2.67605	1.8138	3	0.453008	3	3			0.612898	0.594564		0.603731	0.00916706	2	0.0147246	2	3
P97825	Hematological and neurological expressed 1 protein;Hematological and neurological expressed 1 protein, N-terminally processed	Hn1		213000	11182	275550	235090	NA	385770	310750	21063	517330	258830	NA	659450			0.83292		1.27472	1.05382	0.220899	2	0.84786	3	2			0.685438	0.530884	0.532639	0.582987	0.0512283	3	0.0147578	3	3
Q8BJ64	Choline dehydrogenase, mitochondrial	Chdh		71097	26045	NA	24237	NA	NA	173720	69033	NA	257400	56371	NA			1.48169	0.81658		1.14914	0.332557	2	0.73162	2	2			0.409262	0.377283		0.393273	0.0159894	2	0.0167732	2	2
Q8BIP0	Aspartate--tRNA ligase, mitochondrial	Dars2		81888	18208	NA	80552	15087	NA	85081	18880	1117.6	135940	13827	NA			1.59777	0.732362		1.16507	0.432705	2	0.767992	3	2			0.962471	0.964407		0.963439	0.000967861	2	0.0168489	2	3
Q62087	Serum paraoxonase/lactonase 3	Pon3		53158	9839.2	NA	67026	2097.6	992.31	398980	55073	68235	511350	142510	18385			1.28164	2.58766	0.269437	1.37958	0.671002	3	0.628607	3	3			0.133235	0.178657		0.155946	0.0227113	2	0.0171257	2	3
Q3TW96	UDP-N-acetylhexosamine pyrophosphorylase-like protein 1	Uap1l1		312230	31450	10666	349920	15289	7145.5	613870	64924	40383	214300	70754	50883			0.349097	1.0898	1.26001	0.899635	0.27962	3	0.753995	3	3			0.508626	0.484413	0.264121	0.419053	0.0777807	3	0.0174575	3	3
Q6P7T9	Nuclear factor of activated T-cells, cytoplasmic 1	Nfatc1		103620	16492	13425	103740	23104	35930	239190	29352	45488	185880	26643	41942			0.777123	0.907706	0.922045	0.868958	0.0461039	3	0.1047	3	3			0.433212	0.56187	0.295133	0.430072	0.0770163	3	0.0177756	3	3
E9Q616		Ahnak		555520	110340	6663.8	1306900	35224	7174.7	1829200	260860	11705	744120	250840	17720			0.406801	0.961589	1.51388	0.960757	0.319587	3	0.913499	3	3			0.303696	0.422986	0.569312	0.431998	0.0768092	3	0.0177996	3	3
P70677	Caspase-3;Caspase-3 subunit p17;Caspase-3 subunit p12	Casp3		1418600	57465	37068	939030	60549	68717	2790400	260350	148190	1259300	365530	342470			0.451297	1.40399	2.31102	1.38877	0.53691	3	0.544256	3	3			0.508386	0.220722	0.250138	0.326415	0.0913806	3	0.0179115	3	3
D3YZN8		Unc45a		47465	14355	7640.4	64873	5646.6	8799.2	69037	21112	9584.6	NA	NA	8028.1					0.837604	0.837604		1		3	1			0.68753	0.679945	0.797154	0.721543	0.0378688	3	0.0179969	3	3
Q8C845	EF-hand domain-containing protein D2	Efhd2		4850400	1140300	538870	3458800	932750	667230	6015900	1600300	784390	4198700	2173000	1564900			0.697934	1.35787	1.99505	1.35029	0.374465	3	0.448317	3	3			0.806263	0.712554	0.686992	0.73527	0.0362556	3	0.0182444	3	3
A0A0R4J0R1	Vesicle-associated membrane protein 8	Vamp8		873050	192320	128690	1085300	161710	158740	1460300	318710	315350	1857300	462690	332580			1.27186	1.45176	1.05464	1.25942	0.114808	3	0.152333	3	3			0.597857	0.603433	0.408086	0.536458	0.0642063	3	0.0186507	3	3
P48678	Prelamin-A/C;Lamin-A/C	Lmna		67142	78600	11138	86557	55422	21745	177090	126700	26362	53653	166680	14872			0.30297	1.31555	0.564145	0.727555	0.30351	3	0.464105	3	3			0.379141	0.620363	0.422502	0.474002	0.0742434	3	0.0193464	3	3
Q91YK2	Ribosomal RNA processing protein 1 homolog B	Rrp1b		72946	15912	19219	128080	17706	28457	105200	20465	30616	145660	31970	31737			1.3846	1.56218	1.03661	1.3278	0.154353	3	0.167663	3	3			0.693403	0.777523	0.627744	0.699556	0.0433468	3	0.0201874	3	3
Q8K124	Pleckstrin homology domain-containing family O member 2	Plekho2		198260	28378	7249.1	257620	29823	7475.8	403990	62141	35783	265790	46566	23150			0.657912	0.74936	0.646955	0.684743	0.0324633	3	0.0104379	3	3			0.490755	0.456671	0.202585	0.383337	0.09091	3	0.0210496	3	3
A2AC16	L-xylulose reductase	Dcxr		42941	12399	NA	53113	3370	9693.8	113380	29612	26300	68842	55332	38739			0.607179	1.86857	1.47297	1.31624	0.372468	3	0.48528	3	3			0.378735	0.418715		0.398725	0.0199901	2	0.0211574	2	3
E0CYK4	Repressor of RNA polymerase III transcription MAF1;Repressor of RNA polymerase III transcription MAF1 homolog	Maf1		110300	NA	10352	72570	NA	7513.5	137960	NA	12742	NA	NA	8066.3					0.633048	0.633048		1		2	1			0.799507		0.812431	0.805969	0.00646211	2	0.0211945	2	2
P70444	BH3-interacting domain death agonist;BH3-interacting domain death agonist p15;BH3-interacting domain death agonist p13;BH3-interacting domain death agonist p11	Bid		301620	NA	52082	393220	8315.4	79004	584650	NA	108210	268420	30796	171400			0.459112		1.58396	1.02153	0.562422	2	0.975636	2	3			0.515898		0.481305	0.498602	0.0172968	2	0.0219528	2	2
Q3UW53	Protein Niban	Fam129a		1330900	219940	111470	1735200	122270	113470	4097500	394160	478430	1474200	451000	391890			0.35978	1.14421	0.819117	0.774367	0.227547	3	0.425901	3	3			0.324808	0.557997	0.232991	0.371932	0.0967344	3	0.0229098	3	3
Q3UKN6	Nucleobindin-2;Nesfatin-1	Nucb2		47248	2252.4	NA	56626	6588.3	NA	79532	3997.3	NA	117440	16877	NA			1.47664	4.2221		2.84937	1.37273	2	0.406504	2	2			0.594075	0.56348		0.578778	0.0152975	2	0.0231099	2	2
Q91X84	CREB-regulated transcription coactivator 3	Crtc3		17882	4819.8	21841	25352	16327	28663	25563	NA	32289	40621	23811	17148			1.58905		0.531079	1.06007	0.528988	2	0.92802	2	3			0.699527		0.676422	0.687974	0.0115522	2	0.0235589	3	2
Q3U0J8	TBC1 domain family member 2B	Tbc1d2b		15069	907.27	NA	3535.4	2036.4	NA	23022	1333.3	NA	26551	3035.7	NA			1.15329	2.27683		1.71506	0.561772	2	0.423936	2	2			0.654548	0.68047		0.667509	0.0129608	2	0.0248035	2	2
Q61107	Guanylate-binding protein 4	Gbp4		601480	144880	111060	1060100	195800	95573	950580	185810	146590	719990	217300	109230			0.757422	1.16947	0.74514	0.890678	0.139443	3	0.515154	3	3			0.632751	0.779721	0.757623	0.723365	0.0457541	3	0.0262819	3	3
E9Q3X0	Major vault protein	Mvp		569990	75714	128510	882580	26901	109390	788480	126210	167080	764280	111730	101870			0.969308	0.885271	0.609708	0.821429	0.108605	3	0.241855	3	3			0.722897	0.599905	0.769153	0.697318	0.0505038	3	0.0267292	3	3
F6RPJ9	Insulin-degrading enzyme	Ide		1173200	151000	118930	1303900	120220	151510	1748400	196890	208580	1028700	369990	249250			0.588367	1.87917	1.19499	1.22084	0.372847	3	0.613688	3	3			0.671013	0.766926	0.570189	0.669376	0.0567989	3	0.0282675	3	3
A0A0R4J0H7	Condensin complex subunit 1	Ncapd2		339640	3813.1	2470.9	308760	5736.6	3661.2	644670	28252	14965	533170	51913	18150			0.827043	1.8375	1.21283	1.29246	0.294398	3	0.425195	3	3			0.526843	0.134967	0.165112	0.275641	0.125902	3	0.028907	3	3
Q8BGG7	Ubiquitin-associated and SH3 domain-containing protein B	Ubash3b		94731	12661	848.52	69495	5061.1	NA	207600	29941	10869	70418	24301	9734.7			0.3392	0.81163	0.895639	0.682156	0.173184	3	0.207888	3	3			0.456315	0.422865	0.0780679	0.319083	0.120894	3	0.030106	3	3
P10922	Histone H1.0;Histone H1.0, N-terminally processed	H1f0		349730	11500	638340	740680	21123	1211200	1252200	18662	1958000	175720	42139	3570000			0.140329	2.25801	1.82329	1.40721	0.645752	3	0.592752	3	3			0.279292	0.616225	0.326016	0.407178	0.10539	3	0.0301813	3	3
Q14B01		Rnf113a2		28733	NA	2238	88000	NA	11337	61460	NA	5448.8	17727	NA	5809.9			0.288432		1.06627	0.677351	0.38892	2	0.559121	2	2			0.467507		0.410733	0.43912	0.0283873	2	0.0321932	2	2
Q3TL44	NLR family member X1	Nlrx1		72852	34810	3989.9	89619	991.76	2269.2	212660	53596	11594	202790	31697	2242.4			0.953588	0.591406	0.19341	0.579468	0.219526	3	0.195484	3	3			0.342575	0.649489	0.344135	0.4454	0.102046	3	0.0322277	3	3
A0A087WNY4	Zinc finger protein Helios	Ikzf2		368250	94371	10765	225620	30545	15549	936610	179180	108740	993030	174030	75830			1.06024	0.971258	0.697351	0.909616	0.109196	3	0.494872	3	3			0.393173	0.526683	0.0989976	0.339618	0.126333	3	0.0347028	3	3
P41155	Lymphotoxin-beta	Ltb		68751	15937	5687.9	74395	38550	6756.9	107840	19599	7609.3	163330	37096	14844			1.51456	1.89275	1.95077	1.78603	0.136763	3	0.0289648	3	3			0.637528	0.813154	0.747493	0.732725	0.0512338	3	0.034836	3	3
Q543B9	Prolyl endopeptidase	Prep		966680	95528	117470	1715900	87134	127490	1750400	126920	162570	536230	174370	124890			0.306347	1.37386	0.768223	0.816143	0.309094	3	0.612292	3	3			0.552262	0.752663	0.722581	0.675835	0.0623938	3	0.0351076	3	3
P09055	Integrin beta-1	Itgb1		829870	179510	32602	1210100	134540	38451	1809500	294550	139370	2105000	278580	150480			1.1633	0.945782	1.07972	1.06293	0.0633516	3	0.425195	3	3			0.458618	0.609438	0.233924	0.433994	0.109099	3	0.035203	3	3
F8WJ74	GRAM domain-containing protein 1A	Gramd1a		3718.3	NA	2583.6	NA	NA	4134.4	8646.2	NA	5260.5	NA	NA	1371.2					0.26066	0.26066		1		2	1			0.43005		0.491132	0.460591	0.0305409	2	0.0360065	2	2
Q91WC0	Histone-lysine N-methyltransferase setd3	Setd3		39812	1969	NA	93934	NA	NA	81242	4599.8	1842.1	26648	3555.5	NA			0.328008	0.772968		0.550488	0.22248	2	0.292584	3	2			0.490042	0.428062		0.459052	0.03099	2	0.0364311	2	3
Q4FJN2	Peptidyl-prolyl cis-trans isomerase FKBP5;Peptidyl-prolyl cis-trans isomerase FKBP5, N-terminally processed	Fkbp5		705910	215990	65047	1126600	127120	133670	2260100	336100	230270	2147600	461950	198700			0.950223	1.37444	0.8629	1.06252	0.157984	3	0.730517	3	3			0.312336	0.642636	0.282481	0.412484	0.115398	3	0.0364816	3	3
Q549A5	Clusterin;Clusterin;Clusterin beta chain;Clusterin alpha chain	Clu		16467	NA	4680.6	14254	NA	11867	23034	NA	6892.5	21844	NA	9365.7			0.948337		1.35882	1.15358	0.205244	2	0.591033	2	2			0.7149		0.679086	0.696993	0.0179069	2	0.0375787	2	2
Q3U0D7	ADP-ribosylation factor 6	Arf6		1627100	416930	201520	2085000	180690	287980	2792900	638260	594240	1856500	583590	483550			0.664721	0.914345	0.813728	0.797598	0.0725102	3	0.107955	3	3			0.582584	0.653229	0.339122	0.524979	0.0951396	3	0.0378511	3	3
F6SUV7	TBC1 domain family member 4	Tbc1d4		7668.2	17312	NA	5685	11021	NA	39326	189730	NA	14681	5853.8	NA			0.373315	0.0308533		0.202084	0.171231	2	0.134576	2	2			0.194991	0.0912455		0.143118	0.0518726	2	0.0384917	2	2
F8WH20	Oxysterol-binding protein;Oxysterol-binding protein-related protein 3	Osbpl3		30301	NA	1709.3	15066	6286.9	2660	166650	1632.4	22714	41374	2154.3	14208			0.248269	1.31971	0.625517	0.731166	0.313778	3	0.481847	3	3			0.181824		0.0752531	0.128539	0.0532855	2	0.0388777	2	3
A2AVR1	Tetratricopeptide repeat protein 4	Ttc4		43163	5138	3343.4	52772	3176.5	NA	62884	12686	5274.2	21015	4676.6	4015.6			0.334187	0.368643	0.761367	0.488065	0.137012	3	0.0647497	3	3			0.686391	0.405013	0.633916	0.575107	0.0863852	3	0.0389369	3	3
Q8QZX2-2	HAUS augmin-like complex subunit 3	Haus3		12072	1714.6	8075	6593.7	1875.6	83116	19157	7219.7	17618	30293	NA	10694			1.5813		0.606993	1.09415	0.487155	2	0.878465	3	2			0.630161	0.237489	0.458338	0.441996	0.113649	3	0.0390669	3	3
Q3UDE2	Tubulin--tyrosine ligase-like protein 12	Ttll12		421080	66117	48164	860080	37426	54208	812520	85199	82048	198380	62155	51634			0.244154	0.729527	0.629315	0.534332	0.147945	3	0.0878405	3	3			0.51824	0.77603	0.587022	0.627097	0.0770682	3	0.0401576	3	3
Q8K400	Syntaxin-binding protein 5	Stxbp5		81667	37562	14447	108660	23594	15106	130450	45559	22303	60649	25384	27275			0.464921	0.557168	1.22293	0.74834	0.238785	3	0.402448	3	3			0.626041	0.824469	0.64776	0.699423	0.0628366	3	0.0410322	3	3
Q5SSW2	Proteasome activator complex subunit 4	Psme4		47416	1084.6	2470.7	45513	385.57	1348.9	101680	NA	6310.5	17854	4721	4983.1			0.17559		0.789652	0.482621	0.307031	2	0.34096	2	3			0.466326		0.391522	0.428924	0.0374018	2	0.0416351	3	2
P07742	Ribonucleoside-diphosphate reductase large subunit	Rrm1		679520	45775	23675	652910	21441	52790	1125900	80703	93017	509060	106580	91522			0.452136	1.32064	0.983928	0.918903	0.252816	3	0.778797	3	3			0.603535	0.567203	0.254523	0.475087	0.11078	3	0.0417687	3	3
D3Z774	Histone-lysine N-methyltransferase EZH2	Ezh2		35356	NA	1169.6	19313	NA	1009.2	44786	NA	1539.5	43920	NA	1509.6			0.980664		0.980578	0.980621	4.27452e-05	2	0.00140421	2	2			0.789443		0.759727	0.774585	0.014858	2	0.0419015	2	2
Q9WTR1	Transient receptor potential cation channel subfamily V member 2	Trpv2		149600	24314	4141.1	194220	18055	2656.9	387450	38989	22946	302900	34495	6650.3			0.781778	0.884737	0.289824	0.652113	0.183567	3	0.198551	3	3			0.386114	0.623612	0.180472	0.396733	0.128034	3	0.0422116	3	3
E9Q8L9	Rab11 family-interacting protein 1	Rab11fip1		49609	1154.3	31115	63045	NA	37822	83606	3482.4	47128	22575	7029.1	40850			0.270017	2.01846	0.866788	1.05176	0.513137	3	0.92886	3	3			0.593367	0.331467	0.660223	0.528352	0.100317	3	0.0423835	3	3
H3BJQ3	DNA dC->dU-editing enzyme APOBEC-3	Apobec3		177260	NA	31629	303210	NA	40550	328640	NA	52795	128990	NA	42810			0.392496		0.810872	0.601684	0.209188	2	0.307862	2	2			0.539374		0.599091	0.569233	0.0298582	2	0.0440562	2	2
Q9JMC3	DnaJ homolog subfamily A member 4	Dnaja4		40421	6185.1	7553.6	49095	9090	8542.4	95603	8377.9	17176	70074	25401	12664			0.732969	3.03191	0.737308	1.50073	0.76559	3	0.58024	3	3			0.422801	0.738264	0.439776	0.533614	0.102442	3	0.045014	3	3
P16045	Galectin-1	Lgals1		7827800	1683800	2316800	8923100	820770	2244300	19677000	2295300	4231600	8304400	3636700	8653100			0.422036	1.58441	2.04488	1.35044	0.482859	3	0.543422	3	3			0.397815	0.733586	0.5475	0.559633	0.0971185	3	0.0453546	3	3
A0JNY3	Gephyrin;Molybdopterin adenylyltransferase;Molybdopterin molybdenumtransferase	Gphn		28543	1561.3	6082	43275	NA	8897.4	77627	NA	22530	11352	1767.7	13133			0.146238		0.582912	0.364575	0.218337	2	0.210701	2	3			0.367694		0.269951	0.318823	0.0488715	2	0.0455966	3	2
P39428	TNF receptor-associated factor 1	Traf1		43530	11307	5209.5	75664	2506.6	2820	89502	NA	12845	23436	16686	7805			0.261849		0.607629	0.434739	0.17289	2	0.188964	2	3			0.486358		0.405566	0.445962	0.0403957	2	0.0463349	3	2
Q6NZM9	Histone deacetylase 4	Hdac4		16533	NA	1934.1	31862	NA	3910.8	37765	NA	3751.3	1274.7	NA	2637.4			0.0337535		0.703063	0.368408	0.334655	2	0.310192	2	2			0.437786		0.515581	0.476684	0.0388975	2	0.0472323	2	2
Q9JL61	DNA-binding protein Rfx5	Rfx5		33495	6324.4	NA	35389	9127.9	NA	49000	9999.2	NA	18577	31032	NA			0.379122	3.10345		1.74129	1.36216	2	0.682723	2	2			0.683571	0.632491		0.658031	0.0255404	2	0.0474587	2	2
Q5XF89	Probable cation-transporting ATPase 13A3	Atp13a3		6788.8	NA	7151.1	30442	NA	11677	17923	NA	15355	13212	NA	2769.2			0.737153		0.180345	0.458749	0.278404	2	0.302445	2	2			0.378776		0.465718	0.422247	0.0434711	2	0.0478102	2	2
H3BJI7		Methig1;Mettl7a1;UbiE2;Mettl7a2		16678	12959	8419.9	57441	10415	NA	65890	19251	17642	74052	29254	21020			1.12387	1.51961	1.19147	1.27832	0.122213	3	0.150477	3	3			0.253119	0.67316	0.477264	0.467848	0.121347	3	0.0482643	3	3
Q9CWQ8	GATS-like protein 3	Gatsl3		27625	NA	13389	164930	9615.9	54429	130650	NA	41186	58575	20793	27028			0.448335		0.656242	0.552289	0.103954	2	0.145242	2	3			0.211443		0.325086	0.268264	0.0568217	2	0.0493366	2	2
Q3U6L3	Glutaredoxin-1	Glrx		424900	217560	35238	652680	314460	63713	2431300	355110	444570	728180	527640	496470			0.299502	1.48585	1.11674	0.967365	0.350519	3	0.934306	3	3			0.174762	0.612655	0.0792631	0.288894	0.164211	3	0.0494072	3	3
Q3U4X8	DNA ligase;DNA ligase 1	Lig1		458900	43232	11725	796040	28330	12161	746530	71202	45132	596790	52923	39846			0.799419	0.74328	0.882877	0.808525	0.0405547	3	0.0420505	3	3			0.614711	0.607174	0.259793	0.493893	0.11707	3	0.0495622	3	3
F6RG68	F-BAR domain only protein 2	Fcho2		15159	3627	2183.9	23139	NA	4522.9	35211	NA	6570.5	13330	NA	1159.1			0.378575		0.17641	0.277492	0.101083	2	0.088492	2	2			0.430519		0.33238	0.381449	0.0490696	2	0.0503975	3	2
G3UWG2	T-lymphoma invasion and metastasis-inducing protein 1	Tiam1		3138.8	3220.1	52793	43032	NA	54424	45654	36039	86495	9298.6	77169	134970			0.203675	2.14126	1.56044	1.30179	0.574089	3	0.651575	3	3			0.0687519	0.0893504	0.610359	0.256154	0.177202	3	0.0523357	3	3
P38532-2	Heat shock factor protein 1	Hsf1		16687	3049.6	2765.4	32148	3561.8	NA	41452	NA	5577.2	8398.6	NA	NA			0.20261			0.20261		1		2	1			0.402562		0.49584	0.449201	0.0466391	2	0.0537777	3	2
A6H6A9	Rab GTPase-activating protein 1-like	Rabgap1l		107270	27952	17360	71668	4236.4	21474	373240	39040	48611	63585	19190	44213			0.17036	0.491547	0.909527	0.523811	0.213988	3	0.156014	3	3			0.287402	0.715984	0.357121	0.453502	0.132775	3	0.0542674	3	3
B7ZCN0	JmjC domain-containing protein 7	Gm28042;Jmjd7		6865.2	NA	2305.8	11358	NA	6668.3	12702	NA	5085	3866.4	1815.5	5294.4			0.304393		1.04118	0.672786	0.368393	2	0.537644	2	3			0.540482		0.453451	0.496967	0.0435152	2	0.0549345	2	2
P50543	Protein S100-A11	S100a11		1316900	96964	16460	1055700	74450	79662	4951400	157700	1320800	1114600	241120	1455000			0.225108	1.52898	1.10161	0.951897	0.383766	3	0.911715	3	3			0.265965	0.614864	0.0124621	0.297764	0.174624	3	0.0566338	3	3
Q9QUM4-2	Signaling lymphocytic activation molecule	Slamf1		84284	20282	12794	139820	9184	12750	225460	47690	16830	301720	39789	8532.8			1.33824	0.834326	0.506999	0.893189	0.241757	3	0.701805	3	3			0.373831	0.425288	0.76019	0.51977	0.121124	3	0.0581246	3	3
B1ASL3	Tumor necrosis factor receptor superfamily member 4	Tnfrsf4		79007	25367	7975.5	66240	14552	14691	134480	35685	25490	397000	63459	26317			2.95211	1.77831	1.03244	1.92096	0.558731	3	0.241059	3	3			0.5875	0.710859	0.312887	0.537082	0.117618	3	0.0589094	3	3
Q04841	DNA-3-methyladenine glycosylase	Mpg		35483	38377	8734.2	141140	15308	22863	59781	NA	17132	98351	18058	22258			1.64519		1.29921	1.4722	0.172991	2	0.223561	2	3			0.59355		0.509818	0.551684	0.041866	2	0.0592787	3	2
Q9CQF0	39S ribosomal protein L11, mitochondrial	Mrpl11		64226	45318	NA	191000	43624	NA	100810	64807	NA	120170	64958	16378			1.19204	1.00233		1.09719	0.0948572	2	0.492277	2	3			0.637099	0.699276		0.668188	0.0310884	2	0.0594731	2	2
Q9ESD6-2	CKLF-like MARVEL transmembrane domain-containing protein 7	Cmtm7		163820	NA	30772	222490	NA	38440	286030	NA	47564	276150	30636	63419			0.965458		1.33334	1.1494	0.183941	2	0.565734	2	3			0.572737		0.64696	0.609849	0.0371114	2	0.0603739	2	2
Q8JZN7	Mitochondrial Rho GTPase 2	Rhot2		301170	31937	28264	310710	51707	40322	350260	51249	43938	266950	85841	16697			0.762148	1.67498	0.380013	0.939047	0.384146	3	0.888501	3	3			0.859847	0.623173	0.64327	0.708763	0.0757642	3	0.0614993	3	3
E9Q634	Unconventional myosin-Ie	Myo1e		248610	18239	2042.4	239830	13068	1671.8	447040	32949	25111	240580	41211	26824			0.538162	1.25075	1.06822	0.952377	0.213705	3	0.844345	3	3			0.556125	0.553552	0.0813349	0.397004	0.157836	3	0.0621917	3	3
Q91VN6	Probable ATP-dependent RNA helicase DDX41	Ddx41		31229	6242.1	8438.6	68207	4209.7	13164	50336	NA	15903	32511	NA	9152.7			0.64588		0.575533	0.610706	0.0351734	2	0.057364	2	2			0.620411		0.530629	0.57552	0.0448907	2	0.0670762	3	2
Q6GTR6	Cytotoxic T-lymphocyte protein 4	Ctla4		53381	5359.1	NA	44463	NA	NA	171730	37036	12666	280080	41176	24689			1.63093	1.11178	1.94923	1.56398	0.244058	3	0.14705	3	3			0.310843	0.1447		0.227771	0.0830714	2	0.0682211	2	3
P70158	Acid sphingomyelinase-like phosphodiesterase 3a	Smpdl3a		239770	63917	25168	88897	45685	38447	388240	82445	64696	505200	81100	61713			1.30126	0.983686	0.953892	1.07961	0.111156	3	0.548195	3	3			0.617582	0.775268	0.389019	0.593957	0.112124	3	0.0685094	3	3
E0CXQ0	AP-1 complex subunit sigma-3	Ap1s3		43137	24313	NA	38104	10865	NA	51343	27900	NA	49113	46318	NA			0.956567	1.66014		1.30835	0.351788	2	0.541825	2	2			0.840173	0.871434		0.855803	0.0156304	2	0.0687388	2	2
Q8VCB2	Mediator of RNA polymerase II transcription subunit 25	Med25		30924	25196	8068.4	35540	9211.8	15012	59232	NA	13073	36974	11789	16473			0.624223		1.26008	0.942151	0.317927	2	0.885416	2	3			0.522083		0.61718	0.569632	0.0475489	2	0.0700523	3	2
Q3TM70	EH domain-containing protein 4	Ehd4		107070	1263.9	NA	298080	14151	NA	334340	8440.2	NA	167370	51341	NA			0.500598	6.08291		3.29176	2.79116	2	0.562348	2	2			0.320243	0.149748		0.234995	0.0852476	2	0.0706497	2	2
D3Z0Y1	SAM domain-containing protein SAMSN-1	Samsn1		26521	1585.1	NA	67814	NA	9342.5	94273	15913	9088.5	71937	13106	2968.3			0.763071	0.823603	0.3266	0.637758	0.156557	3	0.146755	3	3			0.281321	0.0996104		0.190466	0.0908554	2	0.0711512	2	3
F6UK66	Coiled-coil domain-containing protein 50	Ccdc50		NA	2331.4	1681.7	NA	7583.7	1061.9	NA	11925	4697.5	NA	14069	5073				1.17979	1.07994	1.12986	0.0499271	2	0.233663	2	2				0.195505	0.357999	0.276752	0.0812468	2	0.0712168	2	2
Q99L88	Beta-1-syntrophin	Sntb1		64683	14513	NA	10604	5551.8	NA	121040	34914	7420.2	87813	26096	6573.2			0.725487	0.747437	0.885852	0.786259	0.0501982	3	0.0509761	3	3			0.534394	0.415679		0.475036	0.0593575	2	0.071678	2	3
H3BJY1	Synaptogyrin-2	Syngr2;Gm20708		2490100	879580	354340	2561700	748650	402670	3212800	1137300	699410	4724600	1537500	1073800			1.47056	1.35189	1.53529	1.45258	0.0537029	3	0.0137896	3	3			0.775056	0.773393	0.506627	0.685025	0.0892005	3	0.0716847	3	3
B1AYG7	Integrin beta;Integrin beta-6	Itgb6		54525	31775	1796	97114	22519	4062.6	122500	45806	14573	137930	57762	14634			1.12596	1.26101	1.00419	1.13039	0.0741729	3	0.220846	3	3			0.445102	0.693686	0.123242	0.420677	0.165125	3	0.0725167	3	3
H3BJ49	Ceramide synthase 5	Cers5		8165.8	7266	NA	68637	20629	NA	98419	26615	NA	43706	24536	NA			0.444081	0.921886		0.682984	0.238903	2	0.411129	2	2			0.0829698	0.273004		0.177987	0.0950171	2	0.0732622	2	2
Q4FJL8	ADP-ribosyl cyclase/cyclic ADP-ribose hydrolase 1	Cd38		220290	28654	NA	477000	67968	6208.7	524400	107130	37664	847350	156680	33751			1.61585	1.46252	0.896108	1.32483	0.218881	3	0.27607	3	3			0.42008	0.267469		0.343775	0.0763053	2	0.0736947	2	3
Q3U8S1	CD44 antigen	Cd44		988810	276380	22325	814620	129410	26730	1606300	479720	217150	2112900	468970	190220			1.31538	0.977591	0.875984	1.05632	0.132811	3	0.712781	3	3			0.615582	0.576128	0.102809	0.431506	0.164743	3	0.0746905	3	3
Q6ZQ73	Cullin-associated NEDD8-dissociated protein 2	Cand2		19617	959.73	1615.1	42976	1765.5	2169.1	108420	NA	4504.8	12388	1544.1	5191.2			0.114259		1.15237	0.633315	0.519056	2	0.608454	2	3			0.180935		0.358529	0.269732	0.0887967	2	0.0770314	3	2
A2AQ43	Formin-binding protein 1	Fnbp1		1497000	278860	228070	1777600	181030	211850	2527500	320280	388980	921890	393330	253900			0.364744	1.22808	0.652733	0.748519	0.253784	3	0.42616	3	3			0.592285	0.870676	0.586328	0.683096	0.0938054	3	0.0775627	3	3
Q3UMM4	Cyclin-dependent kinase 10	Cdk10		7939.5	NA	1673.1	14564	NA	NA	30781	NA	33157	NA	NA	9232.5					0.278448	0.278448		1		2	1			0.257935		0.0504599	0.154198	0.103738	2	0.0776933	2	2
P35294	Ras-related protein Rab-19	Rab19		155200	35073	4486.8	132840	11158	14951	305240	49412	28774	426080	82326	13033			1.39589	1.66611	0.452944	1.17165	0.367721	3	0.686564	3	3			0.508452	0.709807	0.155932	0.458064	0.161863	3	0.0788059	3	3
Q2TBA3-2	Mucosa-associated lymphoid tissue lymphoma translocation protein 1 homolog	Malt1		56266	4641.9	5656.8	76012	1597.8	7473.9	159460	6013.5	8881.2	76306	822.45	2616.5			0.478528	0.136767	0.294611	0.303302	0.0987533	3	0.0195057	3	3			0.352853	0.771913	0.636941	0.587236	0.123499	3	0.0790507	3	3
Q3TDQ8	Retinal rod rhodopsin-sensitive cGMP 3,5-cyclic phosphodiesterase subunit delta	Pde6d		155760	42694	19494	136070	30551	NA	228600	NA	33052	141440	17237	36540			0.618723		1.10553	0.862127	0.243404	2	0.671901	2	3			0.681365		0.589798	0.635581	0.0457835	2	0.0795644	3	2
Q9WV35	Probable C->U-editing enzyme APOBEC-2	Apobec2		59494	NA	4800.5	43765	NA	NA	96713	15940	9520.2	36981	5099.5	18058			0.382379	0.319918	1.89681	0.866369	0.515535	3	0.819715	3	3			0.61516		0.504244	0.559702	0.0554584	2	0.0797663	2	3
Q3V441	Tyrosine-protein phosphatase non-receptor type 18	Ptpn18		31550	NA	26462	47367	NA	76244	37284	NA	33011	30359	NA	26796			0.814263		0.811729	0.812996	0.00126703	2	0.00431332	2	2			0.846207		0.801612	0.82391	0.022298	2	0.080187	2	2
F8VQC9	Anion exchange protein;Sodium bicarbonate cotransporter 3	Slc4a7		5203.1	700.3	637.18	14325	1687.9	365.45	25784	NA	1663.3	32948	1201.4	1946.1			1.27785		1.17002	1.22394	0.0539116	2	0.150402	2	3			0.201796		0.383082	0.292439	0.0906431	2	0.0811132	3	2
H3BKB7	POU domain protein;POU domain, class 2, transcription factor 2	Pou2f2		15166	6549.6	4899.3	NA	NA	NA	80296	17483	NA	51808	15815	NA			0.645213	0.904593		0.774903	0.12969	2	0.332761	2	2			0.188876	0.374627		0.281751	0.0928753	2	0.0818658	3	2
Q9ES97-2	Reticulon-3	Rtn3		83310	56791	10184	128090	38776	13334	152920	65848	19748	269740	70075	42494			1.76393	1.06419	2.15181	1.65998	0.318242	3	0.173817	3	3			0.544795	0.862456	0.515698	0.640983	0.111055	3	0.0838286	3	3
D3YUP1	Histone-arginine methyltransferase CARM1	Carm1		57350	4802.3	2784	136350	3567.7	NA	73537	NA	3909.5	22805	6808.7	3152.2			0.310116		0.806292	0.558204	0.248088	2	0.325735	2	3			0.77988		0.712112	0.745996	0.033884	2	0.0844261	3	2
B2RX31		Zscan25		7939.8	7865.5	1232.7	27045	NA	43600	28203	NA	21961	NA	NA	13032					0.593416	0.593416		1		2	1			0.281523		0.0561313	0.168827	0.112696	2	0.085794	3	2
P42082-2	T-lymphocyte activation antigen CD86	Cd86		42093	12693	NA	32079	3527	NA	80856	34461	42961	96957	29153	10703			1.19913	0.845971	0.249133	0.764745	0.277232	3	0.485479	3	3			0.520592	0.368329		0.444461	0.0761314	2	0.0867026	2	3
Q5FWJ9	Nuclear pore glycoprotein p62	Nup62		879790	75443	103460	822290	49246	40478	1095200	111600	114710	738820	242410	29126			0.674598	2.17213	0.25391	1.03355	0.582102	3	0.959283	3	3			0.803314	0.676013	0.901927	0.793751	0.0653908	3	0.0875241	3	3
Q4KL82	Replication factor C subunit 2	Rfc2		367420	67874	13423	413790	28326	23805	435680	117030	31474	504530	100250	39688			1.15803	0.856618	1.26098	1.09187	0.121324	3	0.527948	3	3			0.843325	0.579971	0.426479	0.616592	0.121718	3	0.0877244	3	3
A0A087WNV1	Arf-GAP domain and FG repeat-containing protein 1	Agfg1		1174700	313620	84868	1157500	234380	106640	1669900	457180	322670	1399800	484260	263740			0.838254	1.05923	0.817368	0.904951	0.0773759	3	0.344232	3	3			0.703455	0.685988	0.263018	0.55082	0.14399	3	0.0892211	3	3
E0CYU0	Spermatogenesis-associated protein 13	Spata13		16296	2973.6	NA	21056	6034.3	NA	30149	7663.7	NA	43492	5255.3	NA			1.44257	0.685739		1.06415	0.378415	2	0.893088	2	2			0.540515	0.388011		0.464263	0.0762522	2	0.0900065	2	2
Q3UHC4	Kinesin-like protein;Kinesin-like protein KIF3B;Kinesin-like protein KIF3B, N-terminally processed	Kif3b		12575	1349.6	383.67	NA	NA	NA	16748	2110.3	1413.5	9732.9	2066.2	893.94			0.581138	0.979102	0.63243	0.73089	0.124986	3	0.164172	3	3			0.750836	0.63953	0.271433	0.553933	0.144859	3	0.0912545	3	3
P50427	Steryl-sulfatase	Sts		48179	16360	1858.6	31461	13720	NA	123410	21142	12952	225960	30137	15079			1.83097	1.42546	1.16422	1.47355	0.19397	3	0.134696	3	3			0.390398	0.773815	0.143499	0.435904	0.183374	3	0.091415	3	3
Q8BYH7	TBC1 domain family member 17	Tbc1d17		111660	17379	10164	218100	5651.7	9410.7	153730	23648	29943	74924	32520	24171			0.487374	1.37517	0.807234	0.889926	0.259598	3	0.712805	3	3			0.726338	0.734904	0.339445	0.600229	0.130415	3	0.0919763	3	3
Q91YN8	General transcription factor IIH subunit 2	Gtf2h2		4368.7	14013	6845.5	14241	2154.9	5210.7	16726	NA	766690	25047	6876.8	NA			1.49749			1.49749		1		2	2			0.261192		0.00892864	0.13506	0.126132	2	0.0921867	3	2
A8C756	Thyroid adenoma-associated protein homolog	Thada		24034	NA	1312.9	41812	NA	685.06	38078	NA	1810.2	26537	246.54	354.96			0.696912		0.196089	0.4465	0.250411	2	0.270474	2	3			0.631178		0.725279	0.678229	0.0470504	2	0.0924335	2	2
A0A0G2JDM7	Anaphase-promoting complex subunit 5	Anapc5		109350	14930	8059.9	188180	8278.2	17050	182620	16810	14589	45791	22156	6701.2			0.250745	1.31802	0.459332	0.676034	0.326594	3	0.42576	3	3			0.598784	0.888162	0.552464	0.679803	0.105034	3	0.0928586	3	3
Q8CG29	Unconventional myosin-If	Myo1f		102610	14179	2839.2	177140	2025	NA	318960	17838	4563.1	84149	12719	2916.5			0.263823	0.713028	0.639149	0.538667	0.139067	3	0.080103	3	3			0.321702	0.794876	0.622209	0.579595	0.138245	3	0.0932554	3	3
Q4FK86	Peptidoglycan-recognition protein;Peptidoglycan recognition protein 1	Pglyrp1		639690	80288	NA	359300	49815	NA	1143900	197450	NA	219560	55731	NA			0.19194	0.282254		0.237097	0.0451569	2	0.0376382	2	2			0.559218	0.406624		0.482921	0.076297	2	0.0932628	2	2
O35242	Protein FAN	Nsmaf		30179	NA	1514.6	23352	881.49	5478.8	80435	1325.8	9551.6	17374	NA	5155.3			0.216		0.539732	0.377866	0.161866	2	0.162042	3	2			0.375197		0.15857	0.266884	0.108314	2	0.0933812	2	3
D3YWS3	Profilin;Profilin-2	Pfn2		61556	NA	12035	54332	10512	NA	118620	24359	34368	77247	45590	36416			0.651214	1.87159	1.05959	1.19413	0.358657	3	0.64255	3	3			0.518934		0.35018	0.434557	0.084377	2	0.0943024	2	3
Q8BQM4	HEAT repeat-containing protein 3	Heatr3		35831	8390.2	2209.2	181240	NA	10926	84162	NA	9970.8	35195	5627.9	3373.9			0.418182		0.338378	0.37828	0.0399018	2	0.0408021	2	3			0.425738		0.221567	0.323653	0.102086	2	0.0953695	3	2
E9QLB8	AarF domain-containing protein kinase 4	Adck4		9091.5	1404.6	NA	18370	NA	NA	24344	2609.5	NA	40075	1351.4	NA			1.6462	0.517877		1.08204	0.56416	2	0.908071	2	2			0.37346	0.538264		0.455862	0.0824022	2	0.0956803	2	2
Q8R5F7-2	Interferon-induced helicase C domain-containing protein 1	Ifih1		77645	9557.7	8459.5	131390	7657.9	4527.8	141870	10725	14245	50764	8353.3	9140			0.357821	0.778862	0.641629	0.592771	0.123975	3	0.0815097	3	3			0.547297	0.891161	0.593857	0.677438	0.107703	3	0.0957455	3	3
Q91YZ8	Polyadenylate-binding protein	Pabpc4;Gm10110		75277	7227.7	5033.4	317840	11480	NA	705610	19701	6462.1	138060	32830	NA			0.19566	1.66641		0.931037	0.735376	2	0.940472	3	2			0.106684	0.36687	0.778911	0.417488	0.195699	3	0.0967626	3	3
Q6P549	Phosphatidylinositol 3,4,5-trisphosphate 5-phosphatase 2	Inppl1		4645.2	NA	352.18	NA	NA	172.07	11577	NA	1912.8	6505.8	916.24	1253			0.561959		0.655061	0.60851	0.0465508	2	0.0753446	2	3			0.401244		0.184118	0.292681	0.108563	2	0.0969552	2	2
D3YUM8	Proteasome subunit beta type	Gm4950		20247	12127	NA	36055	NA	NA	49668	21422	NA	23192	17343	NA			0.46694	0.809588		0.638264	0.171324	2	0.281589	2	2			0.407647	0.5661		0.486874	0.0792267	2	0.097524	2	2
Q9D1Q4	Dolichol-phosphate mannosyltransferase subunit 3	Dpm3		114570	54713	NA	97101	49270	NA	138460	71649	NA	146170	81539	NA			1.05568	1.13803		1.09686	0.041175	2	0.255894	2	2			0.827459	0.763625		0.795542	0.0319169	2	0.0985839	2	2
Q91WG4	Elongator complex protein 2	Elp2		58658	11198	6806.3	132600	1472.6	6142.9	82163	19535	7602.9	18493	14084	8130.5			0.225077	0.720962	1.06939	0.671811	0.244969	3	0.312274	3	3			0.713922	0.573228	0.895224	0.727458	0.0931985	3	0.0997468	3	3

## Sheet: ctreg biased proteins
Majority.protein.IDs	Protein.names	Gene.names		iBAQ.cTreg_ctrl_1	iBAQ.cTreg_ctrl_2	iBAQ.ctreg_ctrl_3	iBAQ.cTreg_KO_1	iBAQ.cTreg_KO_2	iBAQ.cTreg_KO_3	iBAQ.eTreg_ctrl_1	iBAQ.eTreg_ctrl_2	iBAQ.eTreg_ctrl_3	iBAQ.eTreg_KO_1	iBAQ.eTreg_KO_2	iBAQ.eTreg_KO_3		cKO/wt ctreg	1	2	3	avg	SEM	n	one sample ttest	cko ctreg n	ctrl ctreg n		wt ctreg/etreg	1	2	3	avg	SEM	n	one sample ttest	n wt ctreg	n wt etreg
Q80ZJ7	Sorting nexin-32	Snx32		5783.7	15078	4613.1	24960	NA	33794	NA	NA	NA	NA	NA	NA			4.31558		7.32566	5.82062	1.50504	2	0.192654	2	3								0		3	0
G3X9H7;Q8R1S4-2;Q8R1S4	Metastasis suppressor protein 1	Mtss1		3264.7	1086.4	6944.7	28309	NA	8072.6	NA	NA	860.2	NA	NA	811.91			8.67124		1.16241	4.91683	3.75441	2	0.486524	2	3					8.07336	8.07336		1		3	1
A0A087WS96;Q8BG73;A0A087WQX3	SH3 domain-binding glutamic acid-rich-like protein;SH3 domain-binding glutamic acid-rich-like protein 2	Sh3bgrl2		72684	21592	4727.7	33071	NA	NA	13446	NA	NA	NA	11481	NA			0.454997			0.454997		1		1	3			5.40562			5.40562		1		3	1
Q499D0;H3BLQ2	Forkhead box protein N3	Foxn3		38996	11626	6538.6	52251	3806.2	7074.2	12319	NA	NA	12837	NA	NA			1.33991	0.327387	1.08191	0.916402	0.303779	3	0.808992	3	3			3.16552			3.16552		1		3	1
P16546-2	Spectrin alpha chain, non-erythrocytic 1	Sptan1		5520.1	1118	698.4	6986.1	208.26	1113.8	1780.3	NA	NA	3787.1	NA	NA			1.26557	0.186279	1.59479	1.01555	0.425386	3	0.974165	3	3			3.10066			3.10066		1		3	1
P19182;E9Q949;E9QA38;E9QA50;E9PVS0;E9PZB9;E9Q1E6	Interferon-related developmental regulator 1	Ifrd1		7252.9	6272.8	4995.1	28154	NA	4604.7	2428.7	NA	NA	NA	NA	NA			3.88176		0.921843	2.4018	1.47996	2	0.517262	2	3			2.98633			2.98633		1		3	1
Q69ZF3;B1AWI3	Non-lysosomal glucosylceramidase	Gba2		57754	3090.5	1157.5	21984	5277.1	2428.5	21355	NA	NA	80875	5947.3	NA			0.380649	1.70752	2.09806	1.39541	0.519754	3	0.526256	3	3			2.70447			2.70447		1		3	1
Q9CXT7-2;Q9CXT7	Transmembrane protein 192	Tmem192		63352	21442	2846.8	91007	NA	15529	23867	NA	NA	79103	7510.9	NA			1.43653		5.4549	3.44571	2.00918	2	0.437817	2	3			2.65438			2.65438		1		3	1
O54918;O54918-3;O54918-2	Bcl-2-like protein 11	Bcl2l11		46407	79503	7728.4	105180	33285	9769.7	18298	NA	NA	48950	3941.7	4131.7			2.26647	0.418663	1.26413	1.31642	0.534056	3	0.61359	3	3			2.53618			2.53618		1		3	1
D3YTU2;Q3U0K8-3;Q3U0K8;Q3U0K8-2	Prolyl 3-hydroxylase OGFOD1	Ogfod1		47368	2566.3	4810	38424	NA	5296.4	20392	NA	NA	22717	NA	NA			0.811181		1.10112	0.956152	0.144971	2	0.813015	2	3			2.32287			2.32287		1		3	1
E9PXU2;Q9Z0F8;Q9Z0F8-2;J3QNB3	Disintegrin and metalloproteinase domain-containing protein 17	Adam17		16691	3228.3	745	10127	1056	NA	7201.6	NA	NA	42331	1569.1	NA			0.606734	0.327107		0.466921	0.139814	2	0.163292	2	3			2.31768			2.31768		1		3	1
G5E889;Q923Z3	Protein MTO1 homolog, mitochondrial	Mto1		5197.1	4806.7	2069.6	2390.2	3963.6	NA	NA	2077.3	NA	16360	NA	NA			0.45991	0.824599		0.642255	0.182344	2	0.30009	2	3				2.31392		2.31392		1		3	1
Q8BHL3	TBC1 domain family member 10B	Tbc1d10b		105630	9776.9	6436.7	45368	1981.1	2955.9	50634	NA	NA	72852	22547	NA			0.429499	0.202631	0.459226	0.363785	0.081033	3	0.0158381	3	3			2.08615			2.08615		1		3	1
Q80TA1;D6RE20;Q8CET7	Ethanolaminephosphotransferase 1	Ept1		24195	7371.1	20769	31642	NA	16959	11871	NA	NA	44878	4648.4	8534.9			1.30779		0.816554	1.06217	0.245619	2	0.842171	2	3			2.03816			2.03816		1		3	1
Q99LI5	Zinc finger protein 281	Znf281		13980	2806	20810	30083	NA	15448	NA	NA	10902	4450.1	NA	7903			2.15186		0.742335	1.4471	0.704762	2	0.640102	2	3					1.90882	1.90882		1		3	1
Q3TLZ6;Q8BW84;Q99JT1	Glutamyl-tRNA(Gln) amidotransferase subunit B, mitochondrial	Gatb		11556	2960.5	1586.3	11787	1684.3	NA	NA	1576.5	NA	6978.8	NA	NA			1.01999	0.568924		0.794457	0.225533	2	0.5295	2	3				1.87789		1.87789		1		3	1
D3YXA7;Q9CXK4	Sugar transporter SWEET;Sugar transporter SWEET1	Slc50a1		219900	60612	40971	71069	NA	15704	NA	NA	21842	145580	NA	NA			0.323188		0.383296	0.353242	0.0300538	2	0.0295615	2	3					1.87579	1.87579		1		3	1
Q5EBG8	Uncharacterized protein C1orf50 homolog			39155	5747.4	5350.1	16434	7329.6	7853.1	23653	NA	NA	39600	15177	8927.6			0.419717	1.27529	1.46784	1.05428	0.322115	3	0.881676	3	3			1.65539			1.65539		1		3	1
F6ZDS4	Nucleoprotein TPR	Tpr		4604	1249.1	657.88	2445.9	NA	670.64	2856.8	NA	NA	2928.2	502.07	NA			0.531255		1.0194	0.775326	0.24407	2	0.526327	2	3			1.61159			1.61159		1		3	1
Q3U2V3;Q3U2V3-3;Q3U2V3-2	8-oxo-dGDP phosphatase NUDT18	Nudt18		59450	8866.2	9649.6	45573	4177.2	10026	NA	NA	7421.6	16820	4150.6	5625.2			0.766577	0.471138	1.03901	0.758907	0.163975	3	0.279279	3	3					1.3002	1.3002		1		3	1
Q8VEH8;F6Z458	Endoplasmic reticulum lectin 1	Erlec1		20471	8079.7	1489.6	NA	8062.9	NA	17009	NA	NA	177640	NA	NA				0.997921		0.997921		1		1	3			1.20354			1.20354		1		3	1
Q80U63;Q80U63-2	Mitofusin-2	Mfn2		38940	9424.3	2366.9	47464	6764.5	2542.1	33147	NA	NA	36985	8804.7	NA			1.2189	0.717772	1.07402	1.00356	0.148891	3	0.983073	3	3			1.17477			1.17477		1		3	1
Q5KU39	Vacuolar protein sorting-associated protein 41 homolog	Vps41		23846	4847	2923	49056	2677.2	2433.6	NA	NA	2509.2	40237	3374.7	466.56			2.0572	0.552342	0.832569	1.14737	0.462051	3	0.779995	3	3					1.16491	1.16491		1		3	1
Q8BVY4;B0QZW5;B0QZW4		Supt3		17401	5926	3763.6	34200	NA	NA	15917	NA	NA	45503	NA	NA			1.9654			1.9654		1		1	3			1.09323			1.09323		1		3	1
Q9WUV0;D3Z0X3	Origin recognition complex subunit 5	Orc5		20601	4281.8	1112.2	15340	2119.3	NA	19138	NA	NA	41142	2475.4	NA			0.744624	0.494955		0.61979	0.124834	2	0.201962	2	3			1.07644			1.07644		1		3	1
E9PXF7;D3Z6F0		Gm14446		19041	22649	1891.2	73418	NA	7837.5	18119	NA	NA	NA	3907.6	NA			3.85578		4.14419	3.99999	0.144205	2	0.0305777	2	3			1.05089			1.05089		1		3	1
O88307	Sortilin-related receptor	Sorl1		58245	537.08	1128.5	147540	576.77	4672.3	63849	NA	NA	105480	2017.8	NA			2.53309	1.0739	4.14027	2.58242	0.88553	3	0.215852	3	3			0.91223			0.91223		1		3	1
Q8BK30	NADH dehydrogenase [ubiquinone] flavoprotein 3, mitochondrial	Ndufv3		46639	35818	22883	NA	12058	NA	NA	NA	25384	NA	19956	35715				0.336646		0.336646		1		1	3					0.901473	0.901473		1		3	1
P70191;E9QMA6;A0A0A6YWK3	TNF receptor-associated factor 5	Traf5		25080	2933.9	648.47	51316	785.56	632.63	29704	NA	NA	7204.2	4587.7	NA			2.04609	0.267753	0.975573	1.09647	0.516909	3	0.869164	3	3			0.844331			0.844331		1		3	1
Q921N8		Gps2		5182.3	6213	1833.4	70762	12604	4550.9	NA	NA	2237.3	4470	14206	NA			13.6546	2.02865	2.48222	6.05514	3.80196	3	0.315021	3	3					0.81947	0.81947		1		3	1
Q8R1K4;Q8R1K4-2	5-phosphohydroxy-L-lysine phospho-lyase	Phykpl		13573	4509.1	30433	12524	NA	NA	17246	NA	NA	NA	3836.2	NA			0.922714			0.922714		1		1	3			0.787023			0.787023		1		3	1
G5E8R3;E9QPD7;Q05920	Pyruvate carboxylase;Pyruvate carboxylase, mitochondrial	Pcx;Pc		21597	4104.7	1027.3	38886	NA	NA	29429	NA	NA	53799	NA	442.55			1.80053			1.80053		1		1	3			0.733868			0.733868		1		3	1
E9QAQ3;Q6ZQ82	Rho GTPase-activating protein 26	Arhgap26		23471	1134.3	589.93	13166	NA	NA	32907	NA	NA	22117	NA	NA			0.560948			0.560948		1		1	3			0.713252			0.713252		1		3	1
Q8K072	Receptor expression-enhancing protein 4	Reep4		23379	8394.2	7809.5	27106	NA	14929	33219	NA	NA	26052	8005.9	13567			1.15942		1.91165	1.53553	0.376115	2	0.389791	2	3			0.703784			0.703784		1		3	1
Q9JK42	[Pyruvate dehydrogenase (acetyl-transferring)] kinase isozyme 2, mitochondrial	Pdk2		6067.2	4117.2	1455	NA	NA	NA	8966.9	NA	NA	15584	NA	NA								0		0	3			0.676622			0.676622		1		3	1
B1AYJ9;Q9CZ30-2	Obg-like ATPase 1	Ola1		6971.8	11064	4127.8	NA	23932	6172	NA	NA	6702.2	44538	13844	10237				2.16305	1.49523	1.82914	0.333912	2	0.24373	2	3					0.615887	0.615887		1		3	1
Q9CQU1	Microfibrillar-associated protein 1	Mfap1		13605	20004	8661.9	15336	3163.9	3306	NA	NA	14459	26738	NA	15186			1.12723	0.158163	0.381671	0.555689	0.292965	3	0.268637	3	3					0.599066	0.599066		1		3	1
Q91YR5	Methyltransferase-like protein 13	Mettl13		16063	3481.8	3318	73168	3439.5	2846.8	28240	NA	NA	6165	1713.3	1289.5			4.55506	0.987851	0.857987	2.13363	1.2113	3	0.448129	3	3			0.568803			0.568803		1		3	1
Q8R570;B2FDF6;Q8R570-2;I7HPB1;I7HFU4;J3JS29	Synaptosomal-associated protein 47	Snap47		16434	3126.4	3437.6	61359	NA	NA	30039	NA	NA	26425	7153.7	NA			3.73366			3.73366		1		1	3			0.547089			0.547089		1		3	1
A2AR02;A2AR01	Peptidyl-prolyl cis-trans isomerase G;Peptidyl-prolyl cis-trans isomerase	Ppig		63241	3459.6	3415.5	107760	4116.8	1474.7	116960	NA	NA	116980	NA	7124.1			1.70396	1.18996	0.431767	1.10856	0.369498	3	0.796587	3	3			0.540706			0.540706		1		3	1
Q9Z2L6	Multiple inositol polyphosphate phosphatase 1	Minpp1		17382	3115.6	443.78	2532.8	NA	NA	33538	NA	NA	48586	NA	NA			0.145714			0.145714		1		1	3			0.518278			0.518278		1		3	1
Q9CYX7	RRP15-like protein	Rrp15		22242	6189.8	6364.2	30057	8777.3	14773	NA	NA	13348	29881	NA	14126			1.35136	1.41803	2.32127	1.69688	0.312783	3	0.155719	3	3					0.476791	0.476791		1		3	1
Q9Z0G0	PDZ domain-containing protein GIPC1	Gipc1		71314	8813.4	4935.4	122950	NA	19435	166080	NA	NA	64211	7351.4	NA			1.72407		3.93788	2.83097	1.10691	2	0.346165	2	3			0.429395			0.429395		1		3	1
Q62209	Synaptonemal complex protein 1	Sycp1		74790	24662	1929.9	77860	6713.1	1862.6	NA	NA	4657.9	17054	3283.3	3988			1.04105	0.272204	0.965128	0.75946	0.244612	3	0.42911	3	3					0.414328	0.414328		1		3	1
Q61666;Q61666-4	Protein HIRA	Hira		4511	1352.9	2962.5	11541	NA	1657	12116	NA	NA	3144.1	NA	NA			2.55841		0.559325	1.55887	0.999544	2	0.675438	2	3			0.372318			0.372318		1		3	1
Q8C0J2;Q8C0J2-2;Q8C0J2-5;Q8C0J2-3;Q8C0J2-4	Autophagy-related protein 16-1	Atg16l1		6396.5	1852.5	7638.6	29507	NA	NA	20237	NA	NA	4741.2	4396.7	NA			4.61299			4.61299		1		1	3			0.316079			0.316079		1		3	1
Q80U38	Protein KHNYN	Khnyn		14460	5217.8	6057.8	34143	2616.9	7294.2	61847	NA	NA	17140	4314.4	5961			2.3612	0.501533	1.2041	1.35561	0.542159	3	0.579248	3	3			0.233803			0.233803		1		3	1
P84075;E9PV73;A2A7R5;D3YVA2;Q91X97;D3Z2Z8	Neuron-specific calcium-binding protein hippocalcin;Neurocalcin-delta	Hpca;Ncald		76258	15104	1585.7	111970	NA	16329	NA	NA	9913.4	67324	16758	15335			1.4683		10.2977	5.88298	4.41468	2	0.467962	2	3					0.159955	0.159955		1		3	1
Q80TA9	Ectopic P granules protein 5 homolog	Epg5		3056.9	765.94	9939.4	2279.3	NA	171.67	57437	NA	NA	3037.8	2153.8	NA			0.745625		0.0172717	0.381448	0.364176	2	0.338753	2	3			0.0532218			0.0532218		1		3	1
Q5SPL2	PHD finger protein 12	Phf12		1239.7	1827.7	NA	8762.7	NA	NA	NA	NA	NA	3349.9	NA	NA			7.0684			7.0684		1		1	2								0		2	0
A0A0R4J1X4;Q60I26-2;Q60I26	ALS2 C-terminal-like protein	Als2cl		2633.6	NA	1698.7	NA	NA	1867.6	NA	NA	NA	4643.5	NA	NA					1.09943	1.09943		1		1	2								0		2	0
A0A0R4J0H0;A0A0R4J1G7;Q3UMY5-4;Q3UMY5-2	Echinoderm microtubule-associated protein-like 4	Eml4		2641.4	1047.7	NA	5969.3	NA	NA	NA	NA	NA	NA	877.46	NA			2.2599			2.2599		1		1	2								0		2	0
J3QMX8;Q8BJM5	Zinc transporter 6	Slc30a6		3772.6	2221.6	NA	6464.5	NA	NA	NA	NA	NA	NA	NA	NA			1.71354			1.71354		1		1	2								0		2	0
Q59IX1;Q543F8;Q60862	Origin recognition complex subunit 2	Orc2		4839.1	NA	5852.6	NA	NA	3032.9	NA	NA	NA	17832	NA	NA					0.518214	0.518214		1		1	2								0		2	0
Q91WC1;Q91WC1-2	Protection of telomeres protein 1	Pot1		4885.1	828.5	NA	NA	NA	NA	NA	NA	NA	7658.6	NA	NA								0		0	2								0		2	0
Q9ES52-3;Q9ES52-4;Q9ES52-6	Phosphatidylinositol 3,4,5-trisphosphate 5-phosphatase 1	Inpp5d		4904.7	886.12	NA	NA	NA	NA	NA	NA	NA	NA	NA	NA								0		0	2								0		2	0
O88448;D3YXZ3;Q91YS4	Kinesin light chain 2	Klc2		6279.5	2655.5	NA	NA	NA	NA	NA	NA	NA	2765.7	NA	NA								0		0	2								0		2	0
A0A087WQ61;A0A087WQU0;Q8C134;Q9ERD6-3;Q9ERD6-4;Q9ERD6;A0A087WQA4;A0A0A6YXI6;A0A087WPL3;Q9ERD6-2	Ras-specific guanine nucleotide-releasing factor RalGPS2	Ralgps2		6496.6	1683.8	NA	8094.4	3672.8	NA	NA	NA	NA	NA	NA	NA			1.24594	2.18126		1.7136	0.467656	2	0.369319	2	2								0		2	0
Q3KN92;P62932	F-box only protein 40	Fbxo40		6794.4	1132	NA	NA	NA	NA	NA	NA	NA	3880.7	NA	NA								0		0	2								0		2	0
A2AM29	Protein AF-9	Mllt3		7994.4	NA	4384.6	NA	NA	NA	NA	NA	NA	5318	NA	NA								0		0	2								0		2	0
A0A0A6YWU2;E9Q589;A0A0A6YY47;E9QB01;P13595-4;P13595-3;P13595-2;P13595	Neural cell adhesion molecule 1	Ncam1		10462	NA	905.23	NA	NA	NA	NA	NA	NA	NA	NA	NA								0		0	2								0		2	0
Q6NV99		Haus6		10659	NA	5438.4	4846.3	NA	756.22	NA	NA	NA	3991.4	NA	938.77			0.454667		0.139052	0.29686	0.157808	2	0.140549	2	2								0		2	0
A5D6P3;O35379	Multidrug resistance-associated protein 1	Abcc1		12541	1042.2	NA	12874	NA	NA	NA	NA	NA	10674	NA	NA			1.02655			1.02655		1		1	2								0		2	0
P48760-2;P48760-5;P48760-4;P48760;P48760-3	Folylpolyglutamate synthase, mitochondrial	Fpgs		14924	NA	4323.7	16553	NA	NA	NA	NA	NA	NA	NA	NA			1.10915			1.10915		1		1	2								0		2	0
Q61647	Hyaluronan synthase 1	Has1		14932	4846.7	NA	NA	26387	NA	NA	NA	NA	NA	NA	NA				5.44432		5.44432		1		1	2								0		2	0
Q9CR25	Diphthamide biosynthesis protein 2	Dph2		26756	NA	12076	55486	3638.8	4633.8	NA	NA	NA	NA	6205	8995.9			2.07378		0.38372	1.22875	0.845029	2	0.831701	3	2								0		2	0
A0A0N4SW64;D3YX13;D3YUP8;Q8VEK6	Inhibitor of growth protein;Inhibitor of growth protein 3	Ing3		33297	14163	NA	NA	8263.3	NA	NA	NA	NA	25857	8350.3	NA				0.583443		0.583443		1		1	2								0		2	0
D6REU1;Q9QZM2;D6RFU3;F2Z482	DNA polymerase subunit gamma-2, mitochondrial	Polg2		36874	12035	NA	27926	NA	NA	NA	NA	NA	29582	NA	NA			0.757336			0.757336		1		1	2								0		2	0
G5E8R7;P97443-3;P97443-2;P97443;G3UZ94	Histone-lysine N-methyltransferase Smyd1	Smyd1		79727	8770.5	NA	NA	NA	NA	NA	NA	NA	NA	NA	NA								0		0	2								0		2	0
Q9D0V7	Receptor-binding cancer antigen expressed on SiSo cells	Ebag9		120730	NA	10689	NA	NA	9593	NA	NA	NA	87483	NA	13092					0.897465	0.897465		1		1	2								0		2	0
Q6NZP1	DNA annealing helicase and endonuclease ZRANB3;DNA annealing helicase ZRANB3;Endonuclease ZRANB3	Zranb3		NA	2341.4	3026.3	NA	NA	NA	NA	NA	NA	NA	NA	NA								0		0	2								0		2	0
Q3UFM5	Nucleolar MIF4G domain-containing protein 1	Nom1		NA	4468.3	1555	11262	NA	NA	NA	NA	NA	NA	NA	NA								0		1	2								0		2	0

## Sheet: upregulated in ctregs
Majority.protein.IDs	Protein.names	Gene.names		iBAQ.cTreg_ctrl_1	iBAQ.cTreg_ctrl_2	iBAQ.ctreg_ctrl_3	iBAQ.cTreg_KO_1	iBAQ.cTreg_KO_2	iBAQ.cTreg_KO_3	iBAQ.eTreg_ctrl_1	iBAQ.eTreg_ctrl_2	iBAQ.eTreg_ctrl_3	iBAQ.eTreg_KO_1	iBAQ.eTreg_KO_2	iBAQ.eTreg_KO_3		cKO/wt ctreg	1	2	3	avg	SEM	n	one sample ttest	cko ctreg n	ctrl ctreg n		wt ctreg/etreg	1	2	3	avg	SEM	n	one sample ttest	n wt ctreg	n wt etreg
Q8BGX2	Uncharacterized protein C19orf52 homolog			231350	57033	29204	147510	43149	NA	118030	28935	14579	132130	26379	10418			0.637605	0.756562		0.697084	0.0594783	2	0.123431	2	3			1.96009	1.97107	2.00316	1.97811	0.0129185	3	0.000174396	3	3
B9EJR8;B2RY24	Dynein assembly factor 5, axonemal	Dnaaf5		49715	3926.5	2757.2	38322	NA	1127.5	26043	NA	1445.5	11313	NA	1040.9			0.770834		0.408929	0.589882	0.180952	2	0.264533	2	3			1.90896		1.90744	1.9082	0.000760694	2	0.000533224	3	2
Q9DCU6	39S ribosomal protein L4, mitochondrial	Mrpl4		136290	23785	9264.8	88923	17037	5805.9	80128	13727	5203.4	153960	10971	13126			0.652454	0.716292	0.626662	0.665136	0.0266395	3	0.00626925	3	3			1.7009	1.73272	1.78053	1.73805	0.0231398	3	0.000981539	3	3
Q99N15;A2AFQ2;O08756	3-hydroxyacyl-CoA dehydrogenase type-2	Hsd17b10		10056000	4040000	3477200	6839800	1919700	2742800	5255600	2017000	1827200	8390400	2209700	2703000			0.680171	0.475173	0.788796	0.648047	0.0919488	3	0.0619756	3	3			1.91339	2.00297	1.90302	1.93979	0.0317316	3	0.00113809	3	3
Q5M8Q0;E9QAZ2;Q9CZM2	Ribosomal protein L15;60S ribosomal protein L15	Rpl15;Gm10020		3937200	NA	348550	4853100	NA	253700	3201000	NA	283590	778490	NA	630800			1.23263		0.727873	0.98025	0.252377	2	0.950282	2	2			1.22999		1.22906	1.22953	0.000463772	2	0.00128632	2	2
O08692	Neutrophilic granule protein	Ngp		24800000	6494700	24274	12748000	1808800	33069	15264000	4004100	NA	13189000	2562400	NA			0.514032	0.278504	1.36232	0.718286	0.329117	3	0.482199	3	3			1.62474	1.62201		1.62338	0.00136275	2	0.00139171	3	2
Q8VI63	MOB kinase activator 2	Mob2		387650	73647	60923	291440	67245	14802	230320	44175	38660	138450	56268	27236			0.751812	0.913072	0.242962	0.635949	0.201932	3	0.213194	3	3			1.68309	1.66716	1.57587	1.64204	0.0334054	3	0.00269618	3	3
Q8BY89-2;Q8BY89	Choline transporter-like protein 2	Slc44a2		790970	422750	73513	656930	205760	58534	375400	181520	33150	482440	172810	28666			0.830537	0.486718	0.79624	0.704498	0.109339	3	0.113975	3	3			2.10701	2.32894	2.21759	2.21785	0.0640683	3	0.00275615	3	3
P59016	Vacuolar protein sorting-associated protein 33B	Vps33b		116960	45150	7539.9	143500	54337	8656.7	86037	34042	5417.5	90659	48329	11590			1.22692	1.20348	1.14812	1.19284	0.0233605	3	0.0143598	3	3			1.35942	1.3263	1.39177	1.35916	0.0188984	3	0.00275723	3	3
Q8BLD4		Tardbp		87034	6400.2	9849.3	26749	5953.6	9464.8	48879	3580.7	NA	70071	5691.2	NA			0.30734	0.930221	0.960962	0.732841	0.212936	3	0.336355	3	3			1.7806	1.78742		1.78401	0.0034074	2	0.00276681	3	2
P62071	Ras-related protein R-Ras2	Rras2		535260	238100	93603	521750	170520	53047	196650	83353	36958	281720	162600	20164			0.97476	0.71617	0.566723	0.752551	0.119186	3	0.173524	3	3			2.72189	2.85653	2.53269	2.7037	0.093926	3	0.00302559	3	3
G3X987		Gimap9		3988700	744350	735200	2188000	290200	560340	2363300	400950	415060	802300	527610	807430			0.54855	0.38987	0.76216	0.56686	0.10786	3	0.0567803	3	3			1.68777	1.85647	1.77131	1.77185	0.0486999	3	0.00395739	3	3
O88673	Diacylglycerol kinase alpha	Dgka		704470	172210	135840	555780	167650	142700	402140	102090	85637	219000	111520	27505			0.788934	0.973521	1.0505	0.937652	0.0776086	3	0.506065	3	3			1.7518	1.68684	1.58623	1.67496	0.0481647	3	0.0050536	3	3
Q8R050-2;Q8R050;Q149F3	Eukaryotic peptide chain release factor GTP-binding subunit ERF3A;Eukaryotic peptide chain release factor GTP-binding subunit ERF3B	Gspt1;Gspt2		2362700	374800	344950	2475800	227570	312200	1795900	266760	253280	835640	416170	220240			1.04787	0.607177	0.905059	0.853368	0.129816	3	0.375922	3	3			1.31561	1.40501	1.36193	1.36085	0.0258134	3	0.00507832	3	3
P67778;Q5SQG5	Prohibitin	Phb		10434000	5477200	2199300	9714400	3314300	2059400	6949600	3337000	1427100	12481000	3796100	2115300			0.931033	0.605108	0.936389	0.824177	0.109545	3	0.249701	3	3			1.50138	1.64135	1.5411	1.56128	0.0416476	3	0.00546078	3	3
E9PWY9;Q8C0C7	Phenylalanine--tRNA ligase alpha subunit	Farsa		1414800	403190	282970	1971400	207130	291810	984850	258030	183930	721080	274310	215560			1.39341	0.513728	1.03124	0.97946	0.255259	3	0.943194	3	3			1.43656	1.56257	1.53847	1.51253	0.0386168	3	0.00562897	3	3
B2RXM7;Q9D1J3	SAP domain-containing ribonucleoprotein	1110005A23Rik;Sarnp		12693000	4646100	2464000	8258700	3741300	2319600	7162100	2921700	1488900	8189900	3239000	2938700			0.65065	0.805256	0.941396	0.799101	0.0839876	3	0.139192	3	3			1.77225	1.5902	1.65491	1.67245	0.0532777	3	0.00621869	3	3
Q61216;Q61216-2	Double-strand break repair protein MRE11A	Mre11a		407790	42016	65369	478600	35268	49099	236720	25024	42817	190920	47712	34898			1.17364	0.839395	0.751105	0.921381	0.12868	3	0.603411	3	3			1.72267	1.67903	1.52671	1.6428	0.0593984	3	0.00843097	3	3
F6WK59;B7ZCT0;Q8BFU4;Q78NN4;B7ZCT1;Q9CX84	Regulator of G-protein signaling 19	Rgs19		309740	94158	NA	126160	87259	NA	108200	33477	NA	175020	55030	NA			0.407309	0.92673		0.667019	0.25971	2	0.421696	2	2			2.86266	2.81262		2.83764	0.0250221	2	0.00866794	2	2
Q8CEC0-3;Q8CEC0-2;Q8CEC0	Nuclear pore complex protein Nup88	Nup88		567080	167080	59448	633590	126460	50681	424280	115550	44443	598730	172940	44963			1.11729	0.756883	0.852527	0.908898	0.10779	3	0.486998	3	3			1.33657	1.44595	1.33762	1.37338	0.036287	3	0.00931311	3	3
S4R1W5;Q3ULB0		Rbm6		49176	3651.6	28540	27309	632.39	33052	24968	1885.8	16942	34506	1588.7	17573			0.555332	0.173182	1.15809	0.628869	0.286687	3	0.324789	3	3			1.96956	1.93637	1.68457	1.8635	0.089976	3	0.0106838	3	3
Q62311;D3Z0T0	Transcription initiation factor TFIID subunit 6	Taf6		156340	28275	26018	94018	15030	22143	60039	8533	8905.6	78711	15442	14401			0.601369	0.531565	0.851065	0.661333	0.0969824	3	0.0731239	3	3			2.60397	3.31361	2.92153	2.94637	0.205229	3	0.010936	3	3
Q8VE18	Protein SMG8	Smg8		105350	12517	11741	77004	2700.2	4265	71753	7441.6	7314.3	70376	9757.6	6045.6			0.730935	0.215723	0.363257	0.436638	0.153188	3	0.0666337	3	3			1.46823	1.68203	1.60521	1.58516	0.0625278	3	0.0112263	3	3
Q8BNW9	Kelch repeat and BTB domain-containing protein 11	Kbtbd11		3645900	926400	1068000	4713900	718890	1113200	1154500	316610	430350	791170	457250	390720			1.29293	0.776004	1.04232	1.03709	0.149247	3	0.826945	3	3			3.15799	2.926	2.4817	2.85523	0.198409	3	0.0112448	3	3
P30416;F6S2D5	Peptidyl-prolyl cis-trans isomerase FKBP4;Peptidyl-prolyl cis-trans isomerase FKBP4, N-terminally processed;Peptidyl-prolyl cis-trans isomerase	Fkbp4		3679300	745040	492960	4442600	438570	668750	2328200	434880	330050	1479500	535160	419810			1.20746	0.588653	1.3566	1.0509	0.235101	3	0.848661	3	3			1.58032	1.71321	1.49359	1.59571	0.0638629	3	0.0112986	3	3
D3Z1M3;Q6ZQI3	Malectin	Mlec		3732800	1473900	688290	2024000	813070	443350	1906300	888240	357970	3278600	988920	630600			0.54222	0.551645	0.644133	0.579333	0.032514	3	0.00592095	3	3			1.95814	1.65935	1.92276	1.84675	0.094255	3	0.0121652	3	3
Q8JZM7	Parafibromin	Cdc73		413000	59060	3196.8	332990	25301	3080.7	266380	38465	1829.3	478980	32509	656.23			0.806271	0.428395	0.963682	0.732783	0.158833	3	0.234522	3	3			1.55042	1.53542	1.74755	1.61113	0.0683487	3	0.0122782	3	3
Q8K2Q0	COMM domain-containing protein 9	Commd9		295250	52612	59640	114480	39218	51668	218090	35817	44931	160280	48951	64799			0.387739	0.745419	0.866331	0.666497	0.143683	3	0.146024	3	3			1.3538	1.46891	1.32737	1.38336	0.043451	3	0.0126042	3	3
E9PVB7;Q60611	DNA-binding protein SATB;DNA-binding protein SATB1	Satb1		1333800	451020	270970	1665100	175030	324210	194850	64805	53248	459610	41023	37585			1.24839	0.388076	1.19648	0.944314	0.278523	3	0.860019	3	3			6.84527	6.95965	5.08883	6.29791	0.605443	3	0.0128094	3	3
Q9ERB0	Synaptosomal-associated protein 29	Snap29		777170	157870	95918	914570	162170	119740	542930	104490	71574	483530	155860	104300			1.1768	1.02724	1.24836	1.1508	0.0651421	3	0.146646	3	3			1.43144	1.51086	1.34012	1.42747	0.0493278	3	0.0130555	3	3
Q8BLR5	PH and SEC7 domain-containing protein 4	Psd4		181600	26776	40076	189360	14242	42304	137620	18284	29817	93025	11106	33523			1.04273	0.531894	1.05559	0.87674	0.172463	3	0.548954	3	3			1.31958	1.46445	1.34407	1.37603	0.0447714	3	0.0138816	3	3
A3KG93;Q6ZQ88;G8JL40	Lysine-specific histone demethylase 1A	Kdm1a		668150	121000	75141	599020	90002	87210	377610	58429	34357	555460	99718	36516			0.896535	0.743818	1.16062	0.933657	0.121743	3	0.640438	3	3			1.76942	2.07089	2.18707	2.00912	0.124457	3	0.0148722	3	3
F8WJA0;Q9ESV0	ATP-dependent RNA helicase DDX24	Ddx24		7430.5	NA	16311	29259	NA	11939	5500.4	NA	11915	16293	1589	13769			3.93769		0.73196	2.33482	1.60286	2	0.557926	2	2			1.3509		1.36895	1.35992	0.00902248	2	0.0159553	2	2
A0A0A6YXW7;A0A0B4J1E5;Q543C2;Q99PM9;A0A0A6YVQ3	Uridine-cytidine kinase;Uridine-cytidine kinase 2	Uck2		92318	6876.4	19871	164210	NA	14444	63266	NA	13837	49869	16926	12423			1.77874		0.726888	1.25282	0.525927	2	0.714735	2	3			1.4592		1.43608	1.44764	0.0115634	2	0.0164414	3	2
Q9CY57-5;Q9CY57-4;Q9CY57-2;E9PW20;Q9CY57-3;Q9CY57	Chromatin target of PRMT1 protein	Chtop		2092200	506030	359510	2418300	440040	431120	1190500	342520	219590	1954200	250990	577350			1.15586	0.869593	1.19919	1.07488	0.103404	3	0.544216	3	3			1.75741	1.47737	1.63719	1.62399	0.0811092	3	0.0164795	3	3
Q4KL81;P63260	Actin, cytoplasmic 2;Actin, cytoplasmic 2, N-terminally processed	Actg1		537820000	207510000	317230000	505090000	170890000	210880000	413340000	160380000	221720000	426060000	175630000	307670000			0.939143	0.823527	0.664754	0.809141	0.0795352	3	0.13848	3	3			1.30116	1.29386	1.43077	1.34193	0.0444692	3	0.0164966	3	3
Q78IK4;B1AV14	MICOS complex subunit Mic27	Apool		1644200	948950	257630	1208600	675240	188160	919520	629000	161000	1681700	651920	266370			0.735069	0.711565	0.73035	0.725661	0.00717838	3	0.000683964	3	3			1.78811	1.50866	1.60019	1.63232	0.0822524	3	0.0165032	3	3
S4R1B9;D3YZK4;Q80UV9-3;Q80UV9	Transcription initiation factor TFIID subunit 1	Taf1		24638	777.38	7954.6	59112	NA	7263.7	11520	NA	3616.8	18250	NA	2920.6			2.39922		0.913145	1.65618	0.743038	2	0.539467	2	3			2.13872		2.19935	2.16903	0.0303161	2	0.0165056	3	2
E9QP19;Q99PP7	E3 ubiquitin-protein ligase TRIM33	Trim33		9896.3	NA	4529.4	16329	NA	3863.6	6280.4	1146.5	2816.9	4697	NA	2263.3			1.65001		0.853005	1.25151	0.398503	2	0.641585	2	2			1.57574		1.60794	1.59184	0.0160971	2	0.0173108	2	3
O70503;O70503-2	Very-long-chain 3-oxoacyl-CoA reductase	Hsd17b12		1785400	768370	307320	1584600	514200	275310	1129400	410030	191720	1841200	598230	280660			0.887532	0.669209	0.895841	0.817528	0.0741981	3	0.133115	3	3			1.58084	1.87394	1.60296	1.68591	0.0942284	3	0.0183543	3	3
P50396	Rab GDP dissociation inhibitor alpha	Gdi1		2103500	435800	460090	2155600	172630	453920	1190400	199990	206060	420380	205450	278380			1.02477	0.396122	0.98659	0.802493	0.203484	3	0.434124	3	3			1.76705	2.17911	2.2328	2.05965	0.147118	3	0.0187356	3	3
Q62293		Tgtp1		4580200	1252400	1343200	5629200	909210	1813500	2399500	582570	787220	1278700	515620	631050			1.22903	0.725974	1.35013	1.10171	0.191094	3	0.647755	3	3			1.90881	2.14978	1.70626	1.92162	0.128195	3	0.0188042	3	3
Q9JHW2	Omega-amidase NIT2	Nit2		1203100	337910	346710	1176500	165210	296780	796380	245890	214540	423950	278130	296300			0.97789	0.488917	0.855989	0.774266	0.14695	3	0.264301	3	3			1.51071	1.37423	1.61606	1.50034	0.0700028	3	0.0190186	3	3
P18654;B1AXN9	Ribosomal protein S6 kinase alpha-3	Rps6ka3		2046100	421510	280730	1652200	254450	239890	1359200	247820	194750	709670	329570	185210			0.807487	0.603663	0.854522	0.755224	0.0769874	3	0.0863094	3	3			1.50537	1.70087	1.44149	1.54924	0.0780245	3	0.0195894	3	3
Q9D0R2	Threonine--tRNA ligase, cytoplasmic	Tars		1982400	240190	178400	1976800	150190	177970	1644100	178670	138740	769060	324230	106860			0.997175	0.625297	0.99759	0.873354	0.124029	3	0.414612	3	3			1.20577	1.34432	1.28586	1.27865	0.0401597	3	0.0201459	3	3
Q924T2	28S ribosomal protein S2, mitochondrial	Mrps2		319740	77790	53858	195430	53277	45820	147590	35838	19476	232670	40666	65150			0.611215	0.684882	0.850756	0.715618	0.0708364	3	0.0568096	3	3			2.16641	2.1706	2.76535	2.36745	0.198953	3	0.0205186	3	3
Q58EU3;P25444;D3YVC1;D3YWJ3;E9Q1N8;F6YTZ4	40S ribosomal protein S2	Rps2;Gm18025;Gm6576		10736000	1334300	1048400	7575300	535390	867490	8125000	1033700	717370	3881800	1018700	1543400			0.705598	0.401252	0.827442	0.644764	0.126735	3	0.107199	3	3			1.32135	1.2908	1.46145	1.35787	0.0525365	3	0.0208789	3	3
Q8BIJ6;E9PWN2	Isoleucine--tRNA ligase, mitochondrial	Iars2		1269900	519530	250190	1477000	300910	260410	867980	299990	167680	1936700	338200	141430			1.16308	0.579197	1.04085	0.92771	0.177793	3	0.723686	3	3			1.46305	1.73182	1.49207	1.56231	0.0851676	3	0.0221795	3	3
Q543H0;Q64674	Spermidine synthase	Srm		2683600	271480	354640	2732800	187220	447280	1537100	172730	246880	806890	239800	311110			1.01833	0.689627	1.26122	0.989728	0.165624	3	0.956187	3	3			1.74589	1.5717	1.43649	1.58469	0.0895513	3	0.0226635	3	3
P56960;Q8K366;F6VYQ6	Exosome component 10	Exosc10		647140	164830	126260	640790	53063	116770	431840	93222	84590	556490	90804	75587			0.990188	0.321926	0.924838	0.74565	0.212701	3	0.354319	3	3			1.49856	1.76814	1.49261	1.58644	0.0908686	3	0.0231779	3	3
Q923G2	DNA-directed RNA polymerases I, II, and III subunit RPABC3	Polr2h		1153100	326810	513550	1019100	226980	368660	842970	199630	347290	921330	236590	588710			0.883792	0.694532	0.717866	0.765396	0.0595795	3	0.0588583	3	3			1.3679	1.63708	1.47874	1.49457	0.0781071	3	0.0240455	3	3
Q3TS44;Q9R1P4	Proteasome subunit alpha type;Proteasome subunit alpha type-1	Psma1		11477000	2226900	2050000	8874400	1732200	1803300	8294200	1441300	1548400	5650100	2542200	2558000			0.773233	0.777853	0.879659	0.810248	0.0347308	3	0.0319063	3	3			1.38374	1.54506	1.32395	1.41758	0.0660358	3	0.0241071	3	3
A0A0R4J0D1;Q8R3Q0	Store-operated calcium entry-associated regulatory factor	Saraf		154500	77596	5387.9	49320	47964	3430.5	56788	38332	1954.6	75027	41062	1465.3			0.319223	0.618125	0.636704	0.524684	0.10287	3	0.0437864	3	3			2.72065	2.02431	2.75652	2.50049	0.238315	3	0.0243092	3	3
Q8BSN5;B0QZH9;Q8BSN5-3;Q8BSN5-2	PHD finger protein 23	Phf23		177310	35286	16408	180010	26822	NA	111350	18022	10088	150610	23967	4897.5			1.01523	0.760131		0.88768	0.127548	2	0.54036	2	3			1.59237	1.95794	1.62649	1.7256	0.116588	3	0.0248589	3	3
Q3TA96;P11438	Lysosome-associated membrane glycoprotein 1	Lamp1		1231900	543660	114640	1714900	168450	120680	863580	362880	66681	1635800	243140	70397			1.39208	0.309844	1.05269	0.918203	0.319568	3	0.821901	3	3			1.4265	1.49818	1.71923	1.54797	0.0880938	3	0.0248842	3	3
Q8BHY2	Nucleolar complex protein 4 homolog	Noc4l		195190	28500	2464.1	100270	7944.5	3977.4	122010	20481	1797.7	247690	7674.7	NA			0.513705	0.278754	1.61414	0.802199	0.411596	3	0.678255	3	3			1.59979	1.39153	1.3707	1.45401	0.0731385	3	0.0249835	3	3
Q9CQH8	Ribonuclease P protein subunit p14	Rpp14		132670	20677	26061	71423	32628	19080	56063	7923.7	13716	69550	14478	30323			0.538351	1.57799	0.732128	0.949488	0.319188	3	0.888794	3	3			2.36644	2.60951	1.90004	2.292	0.208161	3	0.0249893	3	3
Q8R0F6;Q8R0F6-2	Integrin-linked kinase-associated serine/threonine phosphatase 2C	Ilkap		501950	106360	120400	654230	92778	84426	343290	68202	91942	387900	126210	90612			1.30338	0.872302	0.701213	0.958964	0.179149	3	0.840112	3	3			1.46217	1.55949	1.30952	1.44373	0.0727455	3	0.0258398	3	3
G3X8Q1		Cabin1		8639.1	NA	1835.4	8043.2	NA	1505.2	5214.5	NA	1071.6	1904.7	NA	NA			0.931023		0.820094	0.875558	0.0554646	2	0.266921	2	2			1.65675		1.71277	1.68476	0.0280102	2	0.0260266	2	2
Q3UZR8;Q99LC8;D3Z151	Translation initiation factor eIF-2B subunit alpha	Eif2b1		662830	149990	64457	291680	54931	45646	410010	71369	36332	205830	164930	85299			0.440053	0.366231	0.708162	0.504815	0.103883	3	0.0413026	3	3			1.61662	2.10161	1.77411	1.83078	0.142844	3	0.0283137	3	3
Q9JHS9	Spliceosome-associated protein CWC15 homolog	Cwc15		1862800	319730	263740	920160	350530	303580	1438200	236840	173690	873320	255980	443200			0.493966	1.09633	1.15106	0.913785	0.210503	3	0.721824	3	3			1.29523	1.34998	1.51845	1.38789	0.0671681	3	0.0287009	3	3
Q564F3;P97351	40S ribosomal protein S3a	Rps3a1;Rps3a		13616000	1159100	2454900	13090000	597400	2615000	11007000	1023300	1980100	5957800	771120	2764900			0.961369	0.5154	1.06522	0.847328	0.16865	3	0.460879	3	3			1.23703	1.13271	1.23979	1.20317	0.0352425	3	0.0287947	3	3
Q7TPR4;A1BN54	Alpha-actinin-1	Actn1		15345000	3436000	2864400	13605000	1285800	3270000	5482200	1176100	1403500	3404800	1006700	1066900			0.886608	0.374214	1.1416	0.800808	0.225641	3	0.470475	3	3			2.79906	2.92152	2.0409	2.58716	0.275409	3	0.0288152	3	3
Q3U132-3;Q3U132	Protein TESPA1	Tespa1		25779	3089.1	NA	16313	4819.6	NA	19227	2249.3	NA	29434	2155.2	NA			0.632802	1.5602		1.0965	0.463697	2	0.869379	2	2			1.34077	1.37336		1.35707	0.0162949	2	0.0290324	2	2
Q9CRA8	Exosome complex component RRP46	Exosc5		862110	429760	188700	593500	305850	196310	617320	293410	151390	749010	344000	161850			0.688427	0.711676	1.04033	0.813477	0.113624	3	0.242376	3	3			1.39654	1.46471	1.24645	1.36923	0.064468	3	0.0291586	3	3
Q58DZ3;P62889	60S ribosomal protein L30	Rpl30		8202600	591560	1327900	9752300	379550	1271500	6937200	467040	987960	3230000	396570	1241100			1.18893	0.641609	0.957527	0.929354	0.158624	3	0.699623	3	3			1.18241	1.26662	1.34408	1.26437	0.046685	3	0.0297975	3	3
Q9WTX8;Q9WTX8-2	Mitotic spindle assembly checkpoint protein MAD1	Mad1l1		475910	186630	41690	346620	99758	29004	277100	103400	29352	431050	162390	36405			0.728331	0.534523	0.695706	0.652853	0.0599102	3	0.0285157	3	3			1.71747	1.80493	1.42035	1.64758	0.11639	3	0.0308173	3	3
P62315	Small nuclear ribonucleoprotein Sm D1	Snrpd1		16046000	5790100	8437300	14650000	3696100	9940700	10026000	2789200	4931200	12527000	3629400	7721200			0.913	0.638348	1.17818	0.909844	0.155845	3	0.621394	3	3			1.60044	2.0759	1.711	1.79578	0.14365	3	0.0310747	3	3
Q4G0C5;Q9D868-2;A2BGI8;Q9D868;A2BGI9	Peptidyl-prolyl cis-trans isomerase;Peptidyl-prolyl cis-trans isomerase H	Ppih		1952300	490240	373090	1472900	332060	350130	1467300	376670	244480	1440300	289860	341370			0.754443	0.677342	0.93846	0.790082	0.0774559	3	0.113444	3	3			1.33054	1.30151	1.52606	1.38603	0.0705099	3	0.0317798	3	3
Q9ET26	E3 ubiquitin-protein ligase RNF114	Rnf114		398490	83661	56880	151850	68854	74287	224500	57281	38811	112100	59368	75846			0.381064	0.823012	1.30603	0.836702	0.267103	3	0.603189	3	3			1.77501	1.46054	1.46556	1.56704	0.103997	3	0.0320298	3	3
Q5SX53;Q9CR62;Q5SX46	Mitochondrial 2-oxoglutarate/malate carrier protein	Slc25a11		5371600	3176900	1326800	5180000	1918700	1076700	4320400	2168900	992510	5636900	2192000	1091300			0.964331	0.603954	0.811501	0.793262	0.104431	3	0.186299	3	3			1.24331	1.46475	1.33681	1.34829	0.0641816	3	0.0323202	3	3
Q9Z2Z6	Mitochondrial carnitine/acylcarnitine carrier protein	Slc25a20		1689900	642870	153930	1197300	329950	117210	1233500	415320	89481	1872800	471020	101710			0.708503	0.513245	0.76145	0.661066	0.0754743	3	0.0461793	3	3			1.37	1.54789	1.72025	1.54605	0.101112	3	0.0326198	3	3
Q5YLW3;P62908;D3YV43	40S ribosomal protein S3	Rps3		21191000	3222600	4668100	17147000	2150300	3588100	14652000	2234700	2669500	7743200	3087300	3976200			0.809164	0.667256	0.768642	0.748354	0.0422026	3	0.0269919	3	3			1.44629	1.44207	1.74868	1.54568	0.101507	3	0.0329049	3	3
Q9D031;Q01730;A2AUR7	Ras suppressor protein 1	Rsu1		1231100	234120	471520	1196800	244130	384260	958970	172240	307510	520010	285510	194530			0.972139	1.04276	0.814939	0.943278	0.0673297	3	0.48822	3	3			1.28377	1.35927	1.53335	1.39213	0.0738962	3	0.0337265	3	3
Q7TMG8;O55126	Protein NipSnap homolog 2	Gbas		938000	467920	123790	626380	248750	150840	509540	295530	85962	794170	334560	164420			0.667783	0.531608	1.21852	0.805969	0.209986	3	0.453023	3	3			1.84088	1.58332	1.44005	1.62142	0.117264	3	0.0338135	3	3
Q3TG75;P29758	Ornithine aminotransferase, mitochondrial	Oat		1168600	590550	406940	2873900	473260	304260	846960	338990	265790	3536500	621200	208610			2.45927	0.801389	0.747678	1.33611	0.561792	3	0.61038	3	3			1.37976	1.74209	1.53106	1.55097	0.105068	3	0.0344947	3	3
Q922H9	Zinc finger protein 330	Znf330		145670	NA	93234	120620	NA	32293	85083	NA	51948	44273	NA	172960			0.828036		0.346365	0.587201	0.240835	2	0.336224	2	2			1.71209		1.79476	1.75342	0.0413317	2	0.034889	2	2
A0A0R4J256;P28076	Proteasome subunit beta type-9	Psmb9		6055300	1415400	1437100	6106100	1099700	1766400	5253800	1095400	1205400	3077900	1166000	2331700			1.00839	0.776954	1.22914	1.00483	0.130548	3	0.973857	3	3			1.15256	1.29213	1.19222	1.2123	0.0415242	3	0.0361915	3	3
Q99JR8-2;Q99JR8;G3UXC0	SWI/SNF-related matrix-associated actin-dependent regulator of chromatin subfamily D member 2	Smarcd2		1150000	231630	64827	1071700	64705	59200	910710	157720	50666	891490	69273	70483			0.931913	0.279346	0.9132	0.708153	0.214471	3	0.306639	3	3			1.26275	1.46862	1.2795	1.33695	0.0660077	3	0.0362983	3	3
Q8R502	Volume-regulated anion channel subunit LRRC8C	Lrrc8c		540340	198230	87432	584290	67292	90006	364530	107700	58745	358080	41240	35039			1.08134	0.339464	1.02944	0.816747	0.239111	3	0.523545	3	3			1.48229	1.84058	1.48833	1.60373	0.118434	3	0.0363947	3	3
Q75N62	GTPase IMAP family member 8	Gimap8		1213800	160700	155440	853320	142580	158890	914480	98865	110530	496380	196550	104960			0.703015	0.887243	1.0222	0.870818	0.0925045	3	0.297365	3	3			1.32731	1.62545	1.40632	1.45303	0.0891774	3	0.0366333	3	3
P26450;Q80UI5	Phosphatidylinositol 3-kinase regulatory subunit alpha	Pik3r1		925080	188540	130200	951450	73225	122320	478590	76705	73597	161850	92722	60567			1.02851	0.388379	0.939478	0.785454	0.200194	3	0.396029	3	3			1.93293	2.45799	1.76909	2.05334	0.20778	3	0.0367779	3	3
E9PVA8		Gcn1l1		824650	83124	104850	960880	15805	65775	590030	48560	57393	227340	28592	51689			1.1652	0.190138	0.627325	0.660887	0.281975	3	0.352178	3	3			1.39764	1.71178	1.82688	1.64543	0.128274	3	0.0373019	3	3
Q3U182;V9GXK6	CREB-regulated transcription coactivator 2	Crtc2		17203	NA	3271.5	21763	NA	3902.9	10781	NA	2139.6	18575	NA	11363			1.26507		1.193	1.22904	0.0360349	2	0.0993474	2	2			1.59568		1.52902	1.56235	0.0333267	2	0.0376841	2	2
Q8R0H9	ADP-ribosylation factor-binding protein GGA1	Gga1		227910	37181	50161	335680	27047	37771	136410	15481	22694	58749	23639	13975			1.47286	0.727441	0.752995	0.984433	0.244326	3	0.954993	3	3			1.67077	2.40172	2.21032	2.09427	0.218839	3	0.0377446	3	3
Q790Y8;Q00612;A3KG36	Glucose-6-phosphate 1-dehydrogenase;Glucose-6-phosphate 1-dehydrogenase X	G6pdx		4799800	649880	212870	4558400	318710	238780	3085500	377460	158010	1344000	464800	275650			0.949706	0.490414	1.12172	0.853946	0.188427	3	0.519363	3	3			1.5556	1.72172	1.34719	1.5415	0.108346	3	0.0377792	3	3
O35643;Q5SVG5;Q5SVG4	AP-1 complex subunit beta-1	Ap1b1		3387300	638430	731350	4037200	297970	849050	2797900	445040	552490	2469700	434510	410610			1.19186	0.466723	1.16094	0.939841	0.236727	3	0.823136	3	3			1.21066	1.43455	1.32373	1.32298	0.0646318	3	0.0377892	3	3
Q3UJA1;Q6P5B0	RRP12-like protein	Rrp12		213720	15311	19728	375890	12267	20412	158360	9285.9	11417	288490	15414	16253			1.7588	0.801189	1.03467	1.19822	0.288279	3	0.562741	3	3			1.34958	1.64884	1.72795	1.57546	0.115223	3	0.0378311	3	3
Q8BFP9	[Pyruvate dehydrogenase (acetyl-transferring)] kinase isozyme 1, mitochondrial	Pdk1		437940	413940	190980	636730	248230	187860	206640	139090	57083	340040	141270	38845			1.45392	0.599676	0.983663	1.01242	0.247018	3	0.964469	3	3			2.11934	2.97606	3.34565	2.81368	0.363198	3	0.0378401	3	3
Q9QYI3;F7BTP8	DnaJ homolog subfamily C member 7	Dnajc7		1111400	387380	74097	957110	213410	91436	722780	255220	58623	1042700	199960	77091			0.861175	0.550906	1.234	0.882028	0.197469	3	0.610859	3	3			1.53767	1.51783	1.26396	1.43982	0.0881175	3	0.037874	3	3
Q4VAA2;A0A087WNP6;Q4VAA2-2	Protein CDV3	Cdv3		621720	142830	295530	544690	130230	272420	456170	83775	169430	295410	163210	346200			0.876102	0.911783	0.921802	0.903229	0.0138684	3	0.0199264	3	3			1.36291	1.70492	1.74426	1.60403	0.121093	3	0.0379189	3	3
Q6A0D4	Raftlin	Rftn1		505020	145490	48175	450010	118420	29101	299550	61409	20236	571530	84576	34023			0.891074	0.813939	0.604069	0.769694	0.085754	3	0.115178	3	3			1.68593	2.3692	2.38066	2.14526	0.22969	3	0.0379482	3	3
P70335;P70335-2	Rho-associated protein kinase 1	Rock1		652280	313350	71548	487500	82919	62325	512940	215640	45602	248260	166620	51416			0.747378	0.264621	0.871094	0.627698	0.185018	3	0.181846	3	3			1.27165	1.45312	1.56897	1.43124	0.0865218	3	0.0379754	3	3
P15105	Glutamine synthetase	Glul		348050	17951	35183	580060	17458	80488	199420	7092.5	16715	127900	16114	18006			1.6666	0.972536	2.2877	1.64228	0.379849	3	0.232929	3	3			1.74531	2.53098	2.10488	2.12706	0.227075	3	0.0382771	3	3
O09131	Glutathione S-transferase omega-1	Gsto1		1129400	226320	251680	928020	121450	217870	430680	77933	132370	193840	138040	160670			0.821693	0.53663	0.865663	0.741328	0.103133	3	0.128929	3	3			2.62236	2.90403	1.90134	2.47591	0.298572	3	0.0385718	3	3
Q8BZ03	Serine/threonine-protein kinase D2	Prkd2		1265600	222240	260880	1376800	175120	267440	603410	134230	109320	500820	130580	97142			1.08786	0.787977	1.02515	0.966995	0.0913219	3	0.752402	3	3			2.09741	1.65567	2.38639	2.04649	0.212473	3	0.0388371	3	3
Q99JZ4;P36536	GTP-binding protein SAR1a	Sar1a		3654000	1452400	691840	3059000	880840	749030	2798400	931330	522260	2583000	1232400	758480			0.837165	0.606472	1.08266	0.8421	0.137487	3	0.369598	3	3			1.30575	1.55949	1.3247	1.39665	0.0816054	3	0.0398172	3	3
A1L013;Q9CS00	Cactin	Cactin		15407	2166.5	20976	15173	NA	20780	10520	NA	13737	22484	12056	12348			0.984812		0.990656	0.987734	0.00292194	2	0.148878	2	3			1.46454		1.52697	1.49576	0.0312136	2	0.0400297	3	2
Q4VAF7;P09926	Surfeit locus protein 2	Surf2		159790	7515	91101	305520	8753.8	54964	68752	NA	42036	15645	NA	57342			1.91201	1.16484	0.60333	1.22673	0.379048	3	0.610454	3	3			2.32415		2.16721	2.24568	0.0784684	2	0.0400492	3	2
P54103;E9Q9H2;E9Q9H3	DnaJ homolog subfamily C member 2;DnaJ homolog subfamily C member 2, N-terminally processed	Dnajc2		827470	120990	101540	771280	64555	196610	545200	74132	78507	316470	126700	1109600			0.932094	0.533556	1.93628	1.13398	0.417324	3	0.778623	3	3			1.51774	1.63209	1.29339	1.48107	0.0994784	3	0.0401994	3	3
Q7TQK4;F6TGV1	Exosome complex component RRP40	Exosc3		1243700	280220	265040	616080	178140	343790	959200	198830	221940	743550	276010	370240			0.495361	0.635715	1.29712	0.8094	0.247205	3	0.521325	3	3			1.2966	1.40934	1.1942	1.30005	0.0621318	3	0.0403047	3	3
Z4YKT6;Q99J47-2;Q99J47	Dehydrogenase/reductase SDR family member 7B	Dhrs7b		275780	99855	36479	129010	64401	20816	137680	62498	15928	250580	79556	18830			0.4678	0.644945	0.57063	0.561125	0.0513576	3	0.0134189	3	3			2.00305	1.59773	2.29024	1.96368	0.200878	3	0.0408101	3	3
O88271	Craniofacial development protein 1	Cfdp1		789930	353570	359190	930680	155710	332190	486790	211880	273500	387880	154810	184050			1.17818	0.440394	0.924831	0.847802	0.216435	3	0.554763	3	3			1.62273	1.66873	1.31331	1.53492	0.1116	3	0.0408754	3	3
Q9WUA2	Phenylalanine--tRNA ligase beta subunit	Farsb		1367900	370280	177520	1879000	267300	76808	1044800	228840	127210	944010	331560	96731			1.37364	0.721886	0.432672	0.842732	0.278273	3	0.628909	3	3			1.30925	1.61807	1.39549	1.44094	0.0920015	3	0.0408838	3	3
P97377-2;P97377;Q80YP0	Cyclin-dependent kinase 2;Cyclin-dependent kinase 3	Cdk2;Cdk3		133860	2251.5	23441	38164	NA	6928.7	83693	NA	13933	4529.5	13973	8730.8			0.285104		0.29558	0.290342	0.00523828	2	0.00469907	2	3			1.59942		1.68241	1.64091	0.0414959	2	0.0411605	3	2
Q9JHK4;Q9JHK4-2	Geranylgeranyl transferase type-2 subunit alpha	Rabggta		91117	966.38	12091	62262	NA	NA	62338	NA	7924.1	32459	NA	1041.9			0.683319			0.683319		1		1	3			1.46166		1.52585	1.49376	0.0320954	2	0.0413238	3	2
Q9DBS2;B1AX95	Tumor protein p63-regulated gene 1-like protein	Tprg1l;Tprgl		295670	96712	74000	289250	24963	22306	158070	36719	37971	213660	93461	88200			0.978287	0.258117	0.301432	0.512612	0.233173	3	0.171758	3	3			1.8705	2.63384	1.94886	2.15107	0.242445	3	0.041614	3	3
Q3TAI4;A2AUD5;Q9CYZ2;V9GWU5;Q3TUJ9;Q8BKP1;F6VQ81	Tumor protein D54	Tpd52l2		1083700	505870	410230	1001100	252180	344460	863120	387490	360170	1341800	483810	556150			0.92378	0.498508	0.839675	0.753987	0.130027	3	0.199026	3	3			1.25556	1.3055	1.13899	1.23335	0.0493347	3	0.0419076	3	3
Q8R151;A2A5R6	NFX1-type zinc finger-containing protein 1	Znfx1		40336	4242.5	5914.6	49917	2095.6	5080.4	30779	NA	4649.9	10805	NA	3664.5			1.23753	0.493954	0.858959	0.863481	0.214664	3	0.589866	3	3			1.3105		1.27198	1.29124	0.0192598	2	0.042038	3	2
P37040;Q05DV1	NADPH--cytochrome P450 reductase	Por		1253700	478210	291500	1799900	367330	305540	1050100	356610	246480	1394700	411460	167120			1.43567	0.768135	1.04816	1.08399	0.193532	3	0.706628	3	3			1.19389	1.34099	1.18265	1.23918	0.0510098	3	0.0426001	3	3
Q9DB05	Alpha-soluble NSF attachment protein	Napa		2975000	598790	350510	2520700	461260	427370	2121800	377030	274480	2240700	468940	240880			0.847294	0.77032	1.21928	0.945632	0.138617	3	0.732746	3	3			1.40211	1.58818	1.277	1.42243	0.0904023	3	0.0428749	3	3
Q3UYC0;Q3UYC0-2	Protein phosphatase 1H	Ppm1h		206670	61122	31124	122390	25771	31813	107440	32910	11878	89301	36410	5348			0.5922	0.421632	1.02214	0.678657	0.178659	3	0.213894	3	3			1.92359	1.85725	2.62031	2.13371	0.244049	3	0.0433484	3	3
Q9CPR7;D3YTU7	Suppressor of IKBKE 1	Sike1		97836	48682	24163	45453	20036	11164	64559	25250	11231	99609	31940	28427			0.464584	0.411569	0.462029	0.44606	0.0172615	3	0.000969617	3	3			1.51545	1.928	2.15146	1.86497	0.186284	3	0.0433859	3	3
A2APF7;Q9QY24;Q9QY24-2	Z-DNA-binding protein 1	Zbp1		1142400	294090	364540	1537900	187800	396150	714790	150790	249340	599920	121540	260930			1.3462	0.63858	1.08671	1.02383	0.206678	3	0.918737	3	3			1.59823	1.95033	1.46202	1.67019	0.145482	3	0.0440326	3	3
Q8R3B7-2;Q8R3B7;D3YZC7;D3YZC8	Bromodomain-containing protein 8	Brd8		53950	1526.3	22010	99076	4850.4	16961	39432	NA	15464	45631	7213.1	19995			1.83644	3.17788	0.770604	1.92831	0.696437	3	0.314113	3	3			1.36818		1.42331	1.39574	0.0275638	2	0.0442697	3	2
O09126	Semaphorin-4D	Sema4d		417290	214120	61224	418980	71378	44917	219310	73180	26874	352610	44495	18799			1.00405	0.333355	0.73365	0.690352	0.19482	3	0.252918	3	3			1.90274	2.92594	2.27819	2.36895	0.298837	3	0.0444967	3	3
Q8BTW3	Exosome complex component MTR3	Exosc6		2013500	701260	390780	1438400	557920	316120	1433500	381510	203650	1726900	520590	279300			0.714378	0.795596	0.808946	0.772974	0.0295502	3	0.0165233	3	3			1.4046	1.83812	1.91888	1.72053	0.159676	3	0.0457651	3	3
Q91WV0	Protein Dr1	Dr1		995490	88956	258380	511710	24756	308550	489640	50460	177960	458840	120050	200150			0.514028	0.278295	1.19417	0.662165	0.27457	3	0.343619	3	3			2.03311	1.7629	1.4519	1.7493	0.167918	3	0.0467282	3	3
Q8JZQ2	AFG3-like protein 2	Afg3l2		435740	190670	33967	444450	110490	44877	270180	132470	26740	532110	145560	20116			1.01999	0.579483	1.32119	0.973555	0.215369	3	0.913501	3	3			1.61278	1.43934	1.27027	1.4408	0.098876	3	0.0468111	3	3
Q3U466;D6RE34;F6SXC2		Cln6		151560	72837	39494	198440	39770	55893	109270	49668	32897	120950	49117	43257			1.30932	0.546014	1.41523	1.09019	0.273798	3	0.773159	3	3			1.38702	1.46648	1.20054	1.35135	0.0788163	3	0.046817	3	3
A2AMU9;Q9D0I8;A2AMV1	mRNA turnover protein 4 homolog	Mrto4		1046000	420920	99907	509440	198380	82674	401780	202160	58153	381050	227510	86665			0.487036	0.471301	0.82751	0.595282	0.116202	3	0.0734684	3	3			2.60341	2.08211	1.718	2.13451	0.256936	3	0.0476535	3	3
A0A0A0MQ73;Q6PDK2	Histone-lysine N-methyltransferase;Histone-lysine N-methyltransferase 2D	Kmt2d		21076	659.93	NA	34412	NA	168.7	9618.8	326.15	347.17	4529.9	NA	NA			1.63276			1.63276		1		2	2			2.19113	2.02339		2.10726	0.0838658	2	0.0481268	2	3
F8WH69;Q09014;S4R293	Neutrophil cytosol factor 1	Ncf1		480410	57475	NA	514700	39682	NA	341730	39012	1853.8	136580	34908	NA			1.07138	0.690422		0.880899	0.190477	2	0.644259	2	2			1.40582	1.47326		1.43954	0.0337236	2	0.0487489	2	3
Q9CPS7	RNA-binding protein PNO1	Pno1		249330	121420	72379	153400	100250	53756	159640	67759	32366	108520	100400	31382			0.615249	0.825647	0.742702	0.727866	0.0611879	3	0.0470181	3	3			1.56183	1.79194	2.23627	1.86334	0.19794	3	0.0487535	3	3
Q8BHG9	CGG triplet repeat-binding protein 1	Cggbp1		543250	478360	66248	660980	195990	69017	415000	275600	41238	421060	336940	49007			1.21671	0.409712	1.0418	0.889408	0.245105	3	0.696047	3	3			1.30904	1.7357	1.60648	1.55041	0.126319	3	0.0488441	3	3
E9PZM7		Scaf11		42393	5251.7	13999	44051	1636.1	6367.5	14276	2856.4	5749.2	33317	2636.9	5536.4			1.03911	0.311537	0.454854	0.601834	0.222518	3	0.215449	3	3			2.96953	1.83857	2.43495	2.41435	0.326641	3	0.0494168	3	3
Q60930;G3UX26;D3YZT5	Voltage-dependent anion-selective channel protein 2	Vdac2		13001000	4391800	2782500	13078000	3009400	3365500	9217900	2845400	2263900	13341000	3191500	2591400			1.00592	0.685232	1.20952	0.966893	0.152603	3	0.848367	3	3			1.41041	1.54347	1.22907	1.39432	0.0911153	3	0.0494653	3	3
Q4KML7;P26040	Ezrin	Ezr		9585300	1576200	1943100	10400000	1290900	1771900	7485600	940490	1237900	2244500	1468500	1018500			1.08499	0.818995	0.911893	0.938628	0.0779423	3	0.513539	3	3			1.2805	1.67593	1.56967	1.5087	0.118153	3	0.04994	3	3
Q61635		Ifi47		11586000	3414500	2848600	12694000	2162200	2930400	6965800	1462800	1639000	4095700	1656400	1627100			1.09563	0.633241	1.02872	0.919196	0.144277	3	0.6318	3	3			1.66327	2.33422	1.73801	1.91183	0.212293	3	0.0501616	3	3
Q3V100;Q924M7	Mannose-6-phosphate isomerase	Mpi		136650	8908	27272	158060	NA	50917	101810	NA	19459	48852	5605.5	20333			1.15668		1.86701	1.51184	0.355164	2	0.386184	2	3			1.34221		1.40151	1.37186	0.0296524	2	0.0506576	3	2
Q61655	ATP-dependent RNA helicase DDX19A	Ddx19a		1111900	215950	149070	1324800	129720	139160	834170	149450	125890	454320	178700	182590			1.19147	0.600695	0.933521	0.908563	0.170999	3	0.646332	3	3			1.33294	1.44496	1.18413	1.32068	0.0755461	3	0.0512683	3	3
P16546	Spectrin alpha chain, non-erythrocytic 1	Sptan1		5369100	1043600	600640	5398400	336560	445670	3657200	568320	282150	2985600	549070	208660			1.00546	0.322499	0.741992	0.689983	0.198861	3	0.259344	3	3			1.46809	1.83629	2.1288	1.81106	0.191146	3	0.0513057	3	3
Q9D1M4	Eukaryotic translation elongation factor 1 epsilon-1	Eef1e1		470450	12596	33664	239180	NA	31545	316050	6666.7	23465	238770	23650	26448			0.508407		0.937054	0.722731	0.214324	2	0.418926	2	3			1.48853	1.88939	1.43465	1.60419	0.143446	3	0.0520097	3	3
Q8BQY8;Q8BQY8-2;Q8BQY8-3	Checkpoint protein HUS1	Hus1		137250	12446	NA	47166	4905.2	NA	66309	5501.6	NA	48418	14800	NA			0.34365	0.394119		0.368884	0.0252342	2	0.0254407	2	2			2.06985	2.26225		2.16605	0.0961981	2	0.0524018	2	2
Q8C2Q8;Q3UD06;Q91VR2;A2AKU9;A2AKV1;A2AKV2;A2AKV3	ATP synthase subunit gamma;ATP synthase subunit gamma, mitochondrial	Atp5c1		14880000	6916400	2134400	12800000	5427300	2266000	9118600	4783200	1691600	13028000	5389000	2680000			0.860215	0.7847	1.06166	0.902191	0.0826593	3	0.35829	3	3			1.63183	1.44598	1.26176	1.44652	0.106829	3	0.0527505	3	3
Q9CQI7;A2CES4	U2 small nuclear ribonucleoprotein B	Snrpb2		3616400	1315300	1009900	4599800	673570	1491800	3224500	1013600	830710	3591000	1257700	1233700			1.27193	0.512104	1.47718	1.08707	0.293525	3	0.794716	3	3			1.12154	1.29765	1.21571	1.21163	0.0508805	3	0.0532284	3	3
E9PZJ8	Activating signal cointegrator 1 complex subunit 3	Ascc3		59805	NA	9034.4	74500	NA	7079.5	48573	NA	7557.4	19025	930.72	6340			1.24572		0.783616	1.01467	0.23105	2	0.959645	2	2			1.23124		1.19544	1.21334	0.017901	2	0.0532932	2	2
Q9DBP5;A0A0R4J093	UMP-CMP kinase	Cmpk1		4873600	1433400	1646200	3358000	856080	1344800	3852800	921380	1261200	2381400	1102200	1364100			0.689018	0.597237	0.816912	0.701056	0.0636995	3	0.0425283	3	3			1.26495	1.55571	1.30526	1.37531	0.0909485	3	0.0540103	3	3
Q9ERI6	Retinol dehydrogenase 14	Rdh14		344770	99112	35602	300850	50602	35712	181890	73082	20960	281580	74303	29871			0.872611	0.510554	1.00309	0.795418	0.147328	3	0.299381	3	3			1.89549	1.35618	1.69857	1.65008	0.157562	3	0.0540288	3	3
Q8K1M6-3;E9PUD2	Dynamin-1-like protein	Dnm1l		949520	123670	231640	1239200	136410	230130	788730	99054	161010	271340	189510	68926			1.30508	1.10302	0.993481	1.13386	0.0912633	3	0.280121	3	3			1.20386	1.24851	1.43867	1.29701	0.0719911	3	0.0540324	3	3
Q8K4F5;D3YYK0	Alpha/beta hydrolase domain-containing protein 11	Abhd11		324990	183860	165440	376710	166760	108190	158440	91433	54747	345180	109640	40519			1.15914	0.906994	0.653953	0.906697	0.145836	3	0.587823	3	3			2.05119	2.01087	3.0219	2.36132	0.330496	3	0.0541934	3	3
O88796	Ribonuclease P protein subunit p30	Rpp30		710680	419230	192890	417020	198710	168240	334060	283120	112200	476300	279940	127180			0.58679	0.473988	0.872207	0.644328	0.118501	3	0.0953882	3	3			2.1274	1.48075	1.71916	1.77577	0.188806	3	0.0544411	3	3
A0A0J9YUZ4;Q58EV5;P63158;A0A0J9YUD8;D3YZ18	High mobility group protein B1	Hmgb1		112260000	42584000	35012000	130140000	23314000	31294000	83161000	22803000	19203000	58436000	23355000	22511000			1.15927	0.547483	0.893808	0.866855	0.177122	3	0.530643	3	3			1.34991	1.86747	1.82326	1.68021	0.165644	3	0.0544982	3	3
Q3U821		Wdr75		9242.3	NA	3586.4	363920	NA	4280.5	5200	NA	1863.2	12033	NA	554.99			39.3755		1.19354	20.2845	19.091	2	0.496789	2	2			1.77737		1.92486	1.85111	0.0737475	2	0.0550246	2	2
Q9DCJ5	NADH dehydrogenase [ubiquinone] 1 alpha subcomplex subunit 8	Ndufa8		3176600	2048900	551650	3242100	1395700	534990	2352400	1276300	433390	4180600	1458500	596300			1.02062	0.681195	0.9698	0.890538	0.105695	3	0.409173	3	3			1.35037	1.60534	1.27287	1.40953	0.100431	3	0.0552081	3	3
Q9D8S4	Oligoribonuclease, mitochondrial	Rexo2		2298900	607730	852020	1932600	404410	1004400	1249300	229710	467140	741570	327180	656900			0.840663	0.665444	1.17885	0.894984	0.150675	3	0.557936	3	3			1.84015	2.64564	1.82391	2.10323	0.271244	3	0.0554672	3	3
Q8BH59	Calcium-binding mitochondrial carrier protein Aralar1	Slc25a12		5119100	3030600	1020300	5800900	1910600	753380	3874400	1766500	721290	5978200	1824100	552750			1.13319	0.630436	0.738391	0.834005	0.152803	3	0.390825	3	3			1.32126	1.7156	1.41455	1.4838	0.118984	3	0.0554971	3	3
Q3U125;Q9CYH2;D3YYG8;D3Z398;D3Z252	Redox-regulatory protein FAM213A	Fam213a		51318	34118	NA	60393	27077	NA	31868	22597	NA	86671	34080	NA			1.17684	0.793628		0.985233	0.191605	2	0.951033	2	2			1.61033	1.50985		1.56009	0.0502418	2	0.0569545	2	2
A0A0R4J064;Q8VDL4-3;Q8VDL4	ADP-dependent glucokinase	Adpgk		2554300	853420	326700	1855800	475260	367380	1647500	427340	224270	2025600	370900	152120			0.72654	0.556889	1.12452	0.802649	0.168221	3	0.361534	3	3			1.55041	1.99705	1.45673	1.66806	0.166703	3	0.0569949	3	3
E9QLS6;Q6PF93-2;Q6PF93;D3YZ98	Phosphatidylinositol 3-kinase;Phosphatidylinositol 3-kinase catalytic subunit type 3	Pik3c3		136700	17480	16807	192920	5698.4	17505	84278	10282	13238	70149	NA	6508.1			1.41127	0.325995	1.04153	0.926264	0.318548	3	0.838471	3	3			1.62201	1.70006	1.2696	1.53056	0.132408	3	0.0570086	3	3
P54071;D6RIL6	Isocitrate dehydrogenase [NADP], mitochondrial	Idh2		2702200	1783300	637980	3487000	1178700	602360	1786000	788650	350070	3228500	1099500	306020			1.29043	0.660966	0.944168	0.965188	0.182014	3	0.865978	3	3			1.51299	2.26121	1.82244	1.86554	0.217064	3	0.0575196	3	3
Q543Q4;P35276;D3YWL1;D3YW33	Ras-related protein Rab-3D	Rab3d		143110	60125	NA	64151	25480	NA	94387	42034	NA	151350	29895	NA			0.448264	0.423784		0.436024	0.0122399	2	0.0138143	2	2			1.5162	1.43039		1.4733	0.0429074	2	0.0575564	2	2
Q9CQ65	S-methyl-5-thioadenosine phosphorylase	Mtap		2373400	566110	681060	2198700	442100	647530	1678600	309360	481710	924850	517570	762490			0.926393	0.780944	0.950768	0.886035	0.0530146	3	0.164572	3	3			1.41392	1.82994	1.41384	1.55256	0.138687	3	0.0576057	3	3
Q9JKB1	Ubiquitin carboxyl-terminal hydrolase isozyme L3	Uchl3		2809500	592120	646870	2424900	402880	532530	1441400	289210	461880	825970	575640	535660			0.863107	0.680403	0.823241	0.788917	0.0554643	3	0.0626271	3	3			1.94915	2.04737	1.40052	1.79901	0.201255	3	0.0579809	3	3
Q8BUK6	Protein Hook homolog 3	Hook3		248280	51172	10802	134990	23661	14023	186390	28934	7463	95892	46248	6138.4			0.543701	0.462382	1.29819	0.768089	0.266086	3	0.475344	3	3			1.33205	1.76858	1.44741	1.51601	0.130601	3	0.0584941	3	3
Q61160	FAS-associated death domain protein	Fadd		901880	216600	486190	521450	88477	205110	478570	96918	330100	324470	197170	298780			0.578181	0.408481	0.421872	0.469511	0.0544722	3	0.0103799	3	3			1.88453	2.23488	1.47286	1.86409	0.220214	3	0.0592368	3	3
A6H667;Q02111;F8WGT6	Protein kinase C theta type;Protein kinase C	Prkcq		882790	129350	141520	1061800	138900	113100	495860	44849	66174	226350	118060	34121			1.20278	1.07383	0.79918	1.02526	0.119012	3	0.851565	3	3			1.78032	2.88412	2.1386	2.26768	0.32511	3	0.0599211	3	3
Q9DBC7	cAMP-dependent protein kinase type I-alpha regulatory subunit;cAMP-dependent protein kinase type I-alpha regulatory subunit, N-terminally processed	Prkar1a		4659600	957760	849980	5041900	628960	959710	3477700	635280	710180	2032400	701550	779730			1.08205	0.656699	1.1291	0.955947	0.150239	3	0.796982	3	3			1.33985	1.50762	1.19685	1.34811	0.0898057	3	0.0605712	3	3
P11672;A0A0A6YW77	Neutrophil gelatinase-associated lipocalin	Lcn2		14341000	2885800	NA	9038800	1246900	NA	11051000	2120100	NA	7650300	1257800	NA			0.630277	0.432081		0.531179	0.0990978	2	0.132614	2	2			1.29771	1.36116		1.32944	0.0317258	2	0.0611201	2	2
F6Q8A4;E9PWV3;Q505N6;F6RQA2;P18653;G3UZI3	Ribosomal protein S6 kinase;Ribosomal protein S6 kinase alpha-1	Rps6ka1		865860	130970	151970	958130	125070	129800	587160	74693	117000	256030	147000	51820			1.10656	0.954952	0.854116	0.971877	0.0733654	3	0.738389	3	3			1.47466	1.75344	1.29889	1.509	0.132337	3	0.0614346	3	3
P70388;P70388-2	DNA repair protein RAD50	Rad50		625960	90572	47926	493100	49767	46362	516520	60459	37382	455330	95103	38619			0.78775	0.549474	0.967366	0.768197	0.121031	3	0.195542	3	3			1.21188	1.49807	1.28206	1.33067	0.086118	3	0.0616228	3	3
Q9Z2L7;Q9Z2L7-2	Cytokine receptor-like factor 3	Crlf3		4338000	896670	1208400	5241300	524270	1573000	2966800	417730	712040	1304300	479340	579680			1.20823	0.584686	1.30172	1.03155	0.225054	3	0.901369	3	3			1.46218	2.14653	1.6971	1.7686	0.200764	3	0.0619555	3	3
Q9D1C8	Vacuolar protein sorting-associated protein 28 homolog	Vps28		420940	127250	110690	363460	39248	147400	262480	92910	56567	274880	79132	685330			0.863448	0.308432	1.33165	0.834509	0.295731	3	0.632062	3	3			1.6037	1.3696	1.95679	1.64337	0.170663	3	0.0637146	3	3
Q8BPU7;Q8BPU7-3	Engulfment and cell motility protein 1	Elmo1		4483300	1151200	884040	4499800	986050	938930	3683600	755490	682560	2853600	1203700	470900			1.00368	0.856541	1.06209	0.974104	0.0611519	3	0.713143	3	3			1.2171	1.52378	1.29518	1.34535	0.0920167	3	0.0642278	3	3
A0A0A0MQB0;Q4PJX1;Q4PJX1-3;Q4PJX1-2	Protein odr-4 homolog	BC003331;Odr4		60905	20478	13301	17364	NA	NA	17895	5786.8	6950.6	110750	4796.8	3077.1			0.2851			0.2851		1		1	3			3.40346	3.53874	1.91365	2.95195	0.520619	3	0.0643477	3	3
Q3UGR5;Q3UGR5-2	Haloacid dehalogenase-like hydrolase domain-containing protein 2	Hdhd2		591700	139380	405620	356800	58125	261300	304390	102870	252220	114200	110250	301590			0.603008	0.417025	0.644199	0.554744	0.0698785	3	0.0237561	3	3			1.94389	1.35491	1.6082	1.63567	0.170576	3	0.0650589	3	3
P68404-2;P68404	Protein kinase C beta type	Prkcb		338160	69517	78952	560630	70044	52269	279650	51803	51022	197730	56758	47578			1.65788	1.00758	0.662035	1.10917	0.291929	3	0.744364	3	3			1.20923	1.34195	1.54741	1.3662	0.0983755	3	0.0651907	3	3
Q9CXK8;E9Q109	60S ribosome subunit biogenesis protein NIP7 homolog	Nip7		56752	31725	NA	86288	NA	NA	35388	21280	NA	40602	7674.4	15037			1.52044			1.52044		1		1	2			1.60371	1.49084		1.54727	0.0564355	2	0.0654179	2	2
Q7TSV4	Phosphoglucomutase-2	Pgm2		3187000	871830	988670	2696100	504790	836230	1717600	325310	567570	710470	499070	442040			0.845968	0.579	0.845813	0.756927	0.0889634	3	0.11191	3	3			1.8555	2.68	1.74193	2.09248	0.295584	3	0.0660359	3	3
Q8CIN4	Serine/threonine-protein kinase PAK 2;PAK-2p27;PAK-2p34	Pak2		8676600	2315300	1059500	6668600	1563100	1313300	6304700	1474000	876420	4612500	1481500	1219400			0.768573	0.675118	1.23955	0.894413	0.174663	3	0.606944	3	3			1.37621	1.57076	1.2089	1.38529	0.10456	3	0.0663964	3	3
Q99MN9;E9Q1J7	Propionyl-CoA carboxylase beta chain, mitochondrial	Pccb		430190	298970	68872	626340	175550	80289	330060	159560	38096	540890	183630	59746			1.45596	0.587183	1.16577	1.06964	0.255359	3	0.810655	3	3			1.30337	1.87372	1.80785	1.66165	0.180145	3	0.0667885	3	3
Q8K370;D3Z7X0	Acyl-CoA dehydrogenase family member 10	Acad10;Acad12		39187	36786	6041.9	58316	21351	2310.5	24562	13879	2254.9	42706	17262	1303.3			1.48815	0.580411	0.382413	0.81699	0.340411	3	0.644659	3	3			1.59543	2.65048	2.67945	2.30845	0.35661	3	0.0669103	3	3
Q8R2Y8	Peptidyl-tRNA hydrolase 2, mitochondrial	Ptrh2		1248700	538230	96641	1094700	242930	110110	816280	316230	42230	1892400	387250	65872			0.876672	0.45135	1.13937	0.822464	0.200456	3	0.469235	3	3			1.52974	1.70202	2.28844	1.84007	0.229637	3	0.0672703	3	3
Q62448;Q62448-2	Eukaryotic translation initiation factor 4 gamma 2	Eif4g2		583770	183790	115710	778010	72128	111570	445100	104220	81543	406740	75445	74649			1.33273	0.392448	0.964221	0.896468	0.273543	3	0.741468	3	3			1.31155	1.76348	1.41901	1.49801	0.136311	3	0.0674285	3	3
P26039	Talin-1	Tln1		17361000	2802200	2264600	20162000	1443200	2158400	15554000	2088300	1754300	6818500	1607200	1899500			1.16134	0.515024	0.953104	0.876489	0.190467	3	0.583195	3	3			1.11618	1.34186	1.29089	1.24964	0.0683347	3	0.0674386	3	3
Q8CAQ8-2	MICOS complex subunit Mic60	Immt		2726500	1155800	401080	2797200	784580	335170	1845700	563920	265970	2573100	785310	214580			1.02593	0.67882	0.835669	0.846806	0.100357	3	0.266431	3	3			1.47722	2.04958	1.50799	1.67826	0.185872	3	0.067575	3	3
O70152;A2BDX2	Dolichol-phosphate mannosyltransferase subunit 1	Dpm1		970650	575630	229420	922540	315800	247680	666540	321080	175070	980820	373100	182390			0.950435	0.548616	1.07959	0.859548	0.159874	3	0.472321	3	3			1.45625	1.79279	1.31045	1.51983	0.142824	3	0.0678907	3	3
Q62261	Spectrin beta chain, non-erythrocytic 1	Sptbn1		4752800	920170	432800	4392300	369700	386800	3140500	454300	299220	2758200	436660	218480			0.92415	0.401774	0.893715	0.73988	0.169281	3	0.264194	3	3			1.51339	2.02547	1.44643	1.66176	0.182878	3	0.0686034	3	3
A0A0R4J0V5;P08775	DNA-directed RNA polymerase II subunit RPB1	Polr2a		1342600	275340	251870	1431600	179560	204510	993330	147450	171490	881700	129740	182810			1.06629	0.652139	0.811966	0.843465	0.120588	3	0.323783	3	3			1.35162	1.86734	1.46872	1.56256	0.156097	3	0.0691077	3	3
O08734;Q91WX5	Bcl-2 homologous antagonist/killer	Bak1		859560	252100	347970	673320	69428	249780	611840	210530	295290	817910	231910	295490			0.783331	0.275399	0.717821	0.592183	0.159517	3	0.124958	3	3			1.40488	1.19745	1.1784	1.26024	0.0725254	3	0.0696477	3	3
A0A0A6YVR9;P09925;V9GXE6	Surfeit locus protein 1	Surf1		181500	73293	34434	276090	74588	13978	155520	48698	24057	315310	58865	11062			1.52116	1.01767	0.405936	0.981587	0.322442	3	0.959654	3	3			1.16705	1.50505	1.43135	1.36782	0.102613	3	0.0697799	3	3
Q9D853	Protein-lysine N-methyltransferase Mettl10	Mettl10		39031	10391	7129.7	NA	28111	4798.6	32965	NA	5797.9	14677	NA	5629.9				2.70532	0.673044	1.68918	1.01614	2	0.620594	2	3			1.18401		1.2297	1.20686	0.0228453	2	0.0700239	3	2
Q9WV55	Vesicle-associated membrane protein-associated protein A	Vapa		2554300	1246300	421120	2278000	821580	472800	1568200	759350	345480	2992600	969250	355900			0.891829	0.659215	1.12272	0.891255	0.133803	3	0.501735	3	3			1.62881	1.64127	1.21894	1.49634	0.138746	3	0.0700323	3	3
A2A468;Q05BA5;O09000	Nuclear receptor coactivator 3	Ncoa3		165330	12686	40578	248840	8937.6	36389	74868	6263.6	29034	41001	19624	27645			1.50511	0.704525	0.896767	1.03547	0.24129	3	0.896619	3	3			2.20829	2.02535	1.3976	1.87708	0.245486	3	0.0701906	3	3
P11031	Activated RNA polymerase II transcriptional coactivator p15	Sub1		28976000	6731600	3470000	25779000	1473700	4780400	17666000	2705700	1999700	11340000	2438100	1765200			0.889667	0.218923	1.37764	0.828742	0.335876	3	0.660829	3	3			1.64021	2.48793	1.73526	1.95447	0.26814	3	0.0706593	3	3
Q7TMC8		Fuk		20087	73338	8320	NA	1259.2	6797.3	6801.1	16872	3691.3	NA	20110	3567.3				0.0171698	0.816983	0.417076	0.399907	2	0.382795	2	3			2.95349	4.34673	2.25395	3.18472	0.615097	3	0.0709363	3	3
Q8BH58	TIP41-like protein	Tiprl		1304900	233010	237810	506910	61439	197520	1086200	144040	156920	154820	214750	222190			0.388467	0.263675	0.830579	0.49424	0.171985	3	0.0987957	3	3			1.20134	1.61768	1.51549	1.44484	0.125269	3	0.0709643	3	3
Q8VE95	UPF0598 protein C8orf82 homolog			187100	97908	19879	123390	72633	23582	115660	50998	15104	151790	85348	19104			0.659487	0.741849	1.18628	0.862538	0.163606	3	0.489231	3	3			1.61767	1.91984	1.31614	1.61788	0.174273	3	0.0711635	3	3
Q58ET1;P12970;F6VBB8	60S ribosomal protein L7a	Rpl7a;Gm4978		14661000	31358	1819400	14574000	29222	1356000	9763000	25893	1452600	2450800	34636	2962900			0.994066	0.931883	0.745301	0.890417	0.0747455	3	0.280275	3	3			1.50169	1.21106	1.25251	1.32175	0.09076	3	0.0711775	3	3
Q9JI11	Serine/threonine-protein kinase 4;Serine/threonine-protein kinase 4 37kDa subunit;Serine/threonine-protein kinase 4 18kDa subunit	Stk4		5182500	1793000	679800	6037500	1288300	656140	3724800	864680	412020	2903400	900560	564070			1.16498	0.718516	0.965196	0.949563	0.129119	3	0.733759	3	3			1.39135	2.0736	1.64992	1.70496	0.198862	3	0.0711831	3	3
Q8BGR3;P08414	Calcium/calmodulin-dependent protein kinase type IV	Camk4		490680	74373	45456	281760	12409	46719	410080	48146	34049	247600	28574	58772			0.574224	0.166848	1.02779	0.589619	0.24865	3	0.240642	3	3			1.19655	1.54474	1.33502	1.35877	0.101213	3	0.0711936	3	3
O35381;D3Z7M9;D3YYE1;F6UFG6	Acidic leucine-rich nuclear phosphoprotein 32 family member A	Anp32a		39026000	6725600	15434000	25330000	4015400	13622000	29688000	3497400	9473800	14269000	3506400	10130000			0.649054	0.597032	0.882597	0.709561	0.0878115	3	0.0805234	3	3			1.31454	1.92303	1.62912	1.62223	0.17569	3	0.0713027	3	3
Q8R3N6	THO complex subunit 1	Thoc1		590500	188200	55451	571200	145210	52352	408840	93516	37352	603730	184250	35138			0.967316	0.771573	0.944113	0.894334	0.0617449	3	0.229149	3	3			1.44433	2.01249	1.48455	1.64712	0.183051	3	0.0715353	3	3
A0A0R4J0C0;Q9D720;F6VZ99	Non-structural maintenance of chromosomes element 1 homolog	Nsmce1		171780	41923	32420	310200	50244	30000	111530	26774	27321	133900	44170	31951			1.8058	1.19848	0.925355	1.30988	0.260193	3	0.355852	3	3			1.54021	1.56581	1.18663	1.43089	0.12235	3	0.0720249	3	3
Q9D0M3-2;Q9D0M3	Cytochrome c1, heme protein, mitochondrial	Cyc1		4571700	3654100	795700	4975400	2474300	563390	3405700	2064300	584700	5070100	2292700	802760			1.0883	0.67713	0.708043	0.824492	0.132207	3	0.315595	3	3			1.34237	1.77014	1.36087	1.49113	0.13961	3	0.072168	3	3
Q9CPV4;E9Q197;Q9CPV4-2;Q9CPV4-3;F6ZTG3	Glyoxalase domain-containing protein 4	Glod4		2518800	627800	421830	1985200	370400	361110	2245300	461120	309340	1347600	588320	759630			0.788153	0.589997	0.856056	0.744735	0.0798137	3	0.0854223	3	3			1.12181	1.36147	1.36365	1.28231	0.0802513	3	0.07217	3	3
P56380	Bis(5-nucleosyl)-tetraphosphatase [asymmetrical]	Nudt2		108620	11938	14019	43712	NA	13131	70598	4941.5	7820.7	NA	NA	9297.2			0.40243		0.936657	0.669544	0.267113	2	0.432769	2	3			1.53857	2.41587	1.79255	1.91566	0.260627	3	0.072335	3	3
Q921M7	Protein FAM49B	Fam49b		20131000	2740400	3343400	16065000	1954400	3818800	15447000	1619600	2517700	6900900	2254700	3368100			0.798023	0.713181	1.14219	0.884465	0.13117	3	0.471329	3	3			1.30323	1.69202	1.32796	1.44107	0.125679	3	0.0724754	3	3
Q8BSL7	ADP-ribosylation factor 2	Arf2		64846	33009	12371	22832	NA	3806.7	49524	20988	6537.2	41708	7706	9027			0.352096		0.307712	0.329904	0.0221921	2	0.0210757	2	3			1.30939	1.57276	1.8924	1.59151	0.168563	3	0.0724881	3	3
Q32MD7;Q9CQE5	Regulator of G-protein signaling 10	Rgs10		8511200	3000100	2966900	7027100	1674200	3281100	4948000	1467900	2199600	2150600	1537700	2241000			0.82563	0.558048	1.1059	0.82986	0.158166	3	0.394594	3	3			1.72013	2.0438	1.34884	1.70426	0.200777	3	0.0725434	3	3
Q8BHJ5;A0A0J9YV90	F-box-like/WD repeat-containing protein TBL1XR1	Tbl1xr1		975740	275070	36562	945510	95107	24216	818970	205920	23714	927810	143870	53090			0.969018	0.345756	0.662327	0.659034	0.179928	3	0.198572	3	3			1.19142	1.33581	1.54179	1.35634	0.101662	3	0.0726356	3	3
Q3U0E8;O89100	GRB2-related adaptor protein 2	Grap2		3540300	939270	1569500	4055500	758170	1480500	2054600	380260	968370	1436000	696110	1117700			1.14552	0.807191	0.943294	0.965336	0.0982884	3	0.758033	3	3			1.72311	2.47007	1.62076	1.93798	0.267681	3	0.0726749	3	3
Q61335	B-cell receptor-associated protein 31	Bcap31		3962200	1883100	1384300	3972500	1023600	1364400	2980800	1068300	1013200	4630000	1180700	1512100			1.0026	0.543572	0.985625	0.843932	0.15026	3	0.408057	3	3			1.32924	1.76271	1.36627	1.48607	0.13873	3	0.0726896	3	3
Q3U607;A0A087WQT6;O89110	Caspase-8;Caspase-8 subunit p18;Caspase-8 subunit p10	Casp8		3450800	650690	373050	2429000	383170	442690	1823700	313300	279040	1136900	281080	263720			0.703895	0.588867	1.18668	0.82648	0.183134	3	0.443393	3	3			1.8922	2.07689	1.33691	1.76866	0.222366	3	0.0744613	3	3
Q91V35;P18052-2;P18052	Receptor-type tyrosine-protein phosphatase;Receptor-type tyrosine-protein phosphatase alpha	Ptpra		76537	40690	13020	45679	5560.9	13354	28069	16655	8460.8	47816	10702	6391.1			0.596822	0.136665	1.02565	0.58638	0.256682	3	0.248402	3	3			2.72674	2.44311	1.53886	2.23624	0.358173	3	0.0746627	3	3
Q9CPS5;Q9CX56	26S proteasome non-ATPase regulatory subunit 8	Psmd8		1907400	419920	316020	1580500	293970	206270	1662600	338860	223690	778730	483110	380610			0.828615	0.700062	0.652712	0.72713	0.0525514	3	0.0351462	3	3			1.14724	1.23921	1.41276	1.2664	0.0778452	3	0.0758039	3	3
Q9R1Z7	6-pyruvoyl tetrahydrobiopterin synthase	Pts		116310	38583	28187	118630	20607	21683	106050	29327	22146	14770	66268	34520			1.01995	0.534095	0.769255	0.774432	0.140277	3	0.249092	3	3			1.09675	1.31561	1.27278	1.22838	0.0669682	3	0.0762765	3	3
D3YWX2;E9Q803;Q9R0I7;F6YTL8	YLP motif-containing protein 1	Ylpm1		113960	8915	35750	100570	9012.6	26619	78221	3612.2	17070	70336	724.43	15897			0.882503	1.01095	0.744587	0.879346	0.0769078	3	0.257243	3	3			1.4569	2.46803	2.09432	2.00641	0.295178	3	0.076307	3	3
Q3U9K6;P70671	Interferon regulatory factor 3	Irf3		296440	60365	121640	441730	45276	62296	192140	46103	64039	194630	50451	67135			1.49012	0.750037	0.512134	0.917429	0.294464	3	0.805506	3	3			1.54283	1.30935	1.89947	1.58388	0.171584	3	0.0765706	3	3
Q9JLQ0	CD2-associated protein	Cd2ap		562280	83369	64908	699700	106640	80383	237020	19440	25347	131260	103040	29291			1.2444	1.27913	1.23841	1.25398	0.0126935	3	0.0024885	3	3			2.37229	4.28853	2.56078	3.07386	0.609765	3	0.076643	3	3
Q9D662	Protein transport protein Sec23B	Sec23b		1793100	313110	243910	1900200	230420	232320	1312500	174810	182410	777200	286760	164140			1.05973	0.735908	0.952482	0.91604	0.0952385	3	0.470996	3	3			1.36617	1.79114	1.33715	1.49816	0.146734	3	0.0768885	3	3
Q3U1N0;O89053;G3UYK8;A0A0U1RPY8	Coronin;Coronin-1A	Coro1a		106300000	46889000	46676000	112240000	25300000	39135000	86059000	26760000	30287000	57534000	31369000	35637000			1.05588	0.539572	0.838439	0.811297	0.149662	3	0.334521	3	3			1.2352	1.7522	1.54112	1.50951	0.150081	3	0.0768921	3	3
Q6PF96;Q921G7	Electron transfer flavoprotein-ubiquinone oxidoreductase, mitochondrial	Etfdh		1102300	402490	59262	1532100	321440	51501	920620	289820	51463	1265000	402310	41532			1.38991	0.798629	0.869039	1.01919	0.18647	3	0.92741	3	3			1.19735	1.38876	1.15155	1.24588	0.0726508	3	0.0773132	3	3
Q9JL62;D3Z1H9;D3Z1H8	Glycolipid transfer protein	Gltp		3014100	804530	429950	2326300	414790	393920	1542000	540250	314160	1205600	530680	398020			0.771806	0.515568	0.9162	0.734524	0.117145	3	0.151637	3	3			1.95467	1.48918	1.36857	1.60414	0.178689	3	0.0774552	3	3
P46460	Vesicle-fusing ATPase	Nsf		1387000	205490	165160	1931200	208800	152140	1115500	176330	113950	852640	347610	81624			1.39236	1.01611	0.921167	1.10988	0.143875	3	0.524837	3	3			1.24339	1.16537	1.44941	1.28606	0.084724	3	0.0776434	3	3
Q4VA29;Q9CQE8	UPF0568 protein C14orf166 homolog	2700060E02Rik		2342300	879760	243060	1777600	724420	234660	1801600	558600	199550	1616900	882090	319010			0.758912	0.823429	0.965441	0.849261	0.0610026	3	0.132089	3	3			1.30012	1.57494	1.21804	1.36437	0.107919	3	0.0776443	3	3
A0A0R4J0D3;Q3TDQ1	Dolichyl-diphosphooligosaccharide--protein glycosyltransferase subunit STT3B	Stt3b		378560	65561	19179	555030	22593	23763	184410	34434	14568	295660	26791	5889.5			1.46616	0.34461	1.23901	1.01659	0.342331	3	0.965743	3	3			2.05282	1.90396	1.31652	1.75776	0.22477	3	0.0778494	3	3
B2RXY7;P48758	Carbonyl reductase [NADPH] 1	Cbr1		7642500	1554800	1563000	6817300	947450	2122100	5123100	870300	1240100	1862600	1156500	1851800			0.892025	0.609371	1.35771	0.953035	0.21817	3	0.849516	3	3			1.49177	1.78651	1.26038	1.51289	0.152247	3	0.0779512	3	3
Q3U1V3;Q99MK8;Q7TS64;E9PW16	Beta-adrenergic receptor kinase 1	Adrbk1		1686300	328030	202640	1862000	313820	192550	1439800	237140	173730	831470	461170	127690			1.10419	0.956681	0.950207	1.00369	0.0502843	3	0.94813	3	3			1.1712	1.38328	1.16641	1.2403	0.0715033	3	0.0782875	3	3
Q9EP97;F6Z9L5	Sentrin-specific protease 3	Senp3		25691	8445.1	18207	NA	6061.9	5028.6	4406	3206.3	4675.5	9192.5	9822.4	NA				0.717801	0.27619	0.496996	0.220805	2	0.263335	2	3			5.83091	2.63391	3.89413	4.11965	0.929759	3	0.0785063	3	3
Q9JM76;H7BWZ3;A0A0G2JFK7;D3Z2F7;D3Z2F8	Actin-related protein 2/3 complex subunit 3	Arpc3		26292000	6160400	3707900	19267000	3202100	3643900	22322000	4669300	3329000	14733000	6024200	4326100			0.732808	0.519788	0.98274	0.745112	0.133784	3	0.197036	3	3			1.17785	1.31934	1.11382	1.20367	0.0607177	3	0.0785458	3	3
Q8CI51;D9J2Z9;D9J300;D9J301;Q8CI51-2	PDZ and LIM domain protein 5	Pdlim5		289940	88815	37863	260580	57059	19533	214030	40959	20315	129370	40559	14642			0.898738	0.642448	0.515886	0.685691	0.112615	3	0.107977	3	3			1.35467	2.16839	1.8638	1.79562	0.237361	3	0.0786473	3	3
Q9DBE8;F6RBY3	Alpha-1,3/1,6-mannosyltransferase ALG2	Alg2		87482	49314	66744	308460	27517	49634	59281	19022	29527	139400	46056	37650			3.52598	0.557996	0.743647	1.60921	0.959884	3	0.590562	3	3			1.47572	2.59247	2.26044	2.10954	0.33109	3	0.0786787	3	3
O88983	Syntaxin-8	Stx8		230950	114780	36832	245390	128910	35035	187900	70426	20782	246110	129450	41846			1.06252	1.12311	0.951211	1.04561	0.0503368	3	0.460495	3	3			1.22911	1.6298	1.7723	1.54374	0.162603	3	0.0789796	3	3
G3UVU2;Q62203;D3YW09	Splicing factor 3A subunit 2	Sf3a2		2584600	443780	845380	2367700	298310	558160	2052200	262880	624040	2138900	451080	490680			0.91608	0.672202	0.660247	0.74951	0.0833564	3	0.0951898	3	3			1.25943	1.68815	1.35469	1.43409	0.129972	3	0.0791508	3	3
Q9D0L7;Q9D0L7-2;D3Z5T2	Armadillo repeat-containing protein 10	Armc10		1731200	1224600	372080	1371900	871890	349990	1111500	638680	285110	1643700	787270	360460			0.792456	0.711979	0.940631	0.815022	0.0669635	3	0.109871	3	3			1.55753	1.91739	1.30504	1.59332	0.177674	3	0.079171	3	3
Q9R0P4;A0A0U1RPJ7;D3YVR9;D6RI64	Small acidic protein	Smap;1110004F10Rik		3167700	330960	774060	2074600	239910	527840	1773500	239090	350670	1006100	333280	677320			0.654923	0.724891	0.681911	0.687242	0.0203732	3	0.00421644	3	3			1.78613	1.38425	2.20737	1.79258	0.237638	3	0.0793443	3	3
E9Q1G8;E9Q9F5;O55131	Septin-7	2016-09-07		9206700	2275400	2727400	8467100	1349000	2871900	6506400	1758800	2421500	4533500	1556500	2291900			0.919667	0.592863	1.05298	0.85517	0.136683	3	0.400384	3	3			1.41502	1.29372	1.12633	1.27836	0.0836926	3	0.0797374	3	3
D3YW48;A0A0R4IZW8;O88456;A0A0R4J1C2	Calpain small subunit 1	Capns1		8750000	2095800	1763200	6204800	1534900	1411900	6220900	1763900	1509900	5094600	2241900	2141300			0.70912	0.73237	0.80076	0.747416	0.0275032	3	0.0116497	3	3			1.40655	1.18816	1.16776	1.25416	0.0764233	3	0.07975	3	3
Q9CRB2	H/ACA ribonucleoprotein complex subunit 2	Nhp2		3157300	1536200	671930	2081200	409840	758440	1284600	573660	450300	1667300	296120	845450			0.659171	0.266788	1.12875	0.684903	0.249159	3	0.333411	3	3			2.45781	2.67789	1.49218	2.20929	0.364141	3	0.0799495	3	3
Q6P9R2	Serine/threonine-protein kinase OSR1	Oxsr1		790690	120970	59618	590420	93940	68345	697900	102620	44061	365470	118220	45534			0.746715	0.776556	1.14638	0.889884	0.128538	3	0.481884	3	3			1.13296	1.17882	1.35308	1.22162	0.0670509	3	0.0806235	3	3
Q8K094		Pvr		54949	26690	993.93	25746	14217	NA	16523	6662.6	NA	57845	NA	NA			0.468544	0.532671		0.500607	0.0320639	2	0.0408187	2	3			3.32561	4.00594		3.66578	0.340168	2	0.0807997	3	2
Q8BK67	Protein RCC2	Rcc2		6804900	2577400	1856100	6411000	1520900	2104200	4901500	1203400	1123100	3181800	1789300	1631400			0.942115	0.590091	1.13367	0.888624	0.15918	3	0.556554	3	3			1.38833	2.14176	1.65266	1.72758	0.220701	3	0.0809905	3	3
B1B507;Q3TCF3;Q3UV83;P18337	L-selectin	Sell		170890	139530	49705	229360	75611	44393	18802	12170	NA	45942	6978.7	NA			1.34215	0.541898	0.893129	0.925726	0.231587	3	0.778834	3	3			9.08893	11.4651		10.277	1.18808	2	0.0810884	3	2
A0A0R4J0Q9;Q3TR20;Q3UM29	Conserved oligomeric Golgi complex subunit 7	Cog7		95672	6074.6	10305	76773	1655.1	5898.9	44481	NA	4134.4	51126	11156	3588.9			0.80246	0.272462	0.572431	0.549118	0.153441	3	0.0989253	3	3			2.15085		2.4925	2.32168	0.170826	2	0.0818289	3	2
A2BFF8;A2BFF7;Q3TPJ8;O88487;A2BFF5;A2BFF9	Cytoplasmic dynein 1 intermediate chain 2	Dync1i2		817920	168360	223880	1291200	67264	173910	700410	133490	151280	377600	95636	89520			1.57864	0.399525	0.7768	0.918321	0.347658	3	0.836118	3	3			1.16777	1.26122	1.4799	1.30297	0.0924908	3	0.081911	3	3
Q54AA2;Q9EPB4;A0A0U1RQ20	Apoptosis-associated speck-like protein containing a CARD	Pycard		5288700	1238000	1723300	3395400	818650	1561000	4179100	837200	1479400	2640400	1275100	2460900			0.64201	0.661268	0.90582	0.736366	0.0849092	3	0.0899539	3	3			1.26551	1.47874	1.16486	1.30304	0.0925301	3	0.0819376	3	3
Q8BTS4	Nuclear pore complex protein Nup54	Nup54		712660	356480	46846	1000300	265240	69872	566710	250690	26710	990160	185370	81527			1.40361	0.744053	1.49153	1.21306	0.235875	3	0.461709	3	3			1.25754	1.422	1.75387	1.4778	0.145972	3	0.0820153	3	3
Q69ZA1;Q69ZA1-2	Cyclin-dependent kinase 13	Cdk13		275580	77931	24771	273240	51587	32029	238800	62733	17166	229490	73814	25220			0.991509	0.661957	1.293	0.982157	0.182227	3	0.930927	3	3			1.15402	1.24226	1.44303	1.27977	0.0855107	3	0.0820814	3	3
Q8BIQ5;Q8BIQ5-2;A2AEK1	Cleavage stimulation factor subunit 2	Cstf2		526340	143080	120390	547890	125710	48071	309750	75787	95964	232440	136770	72974			1.04094	0.878599	0.399294	0.772945	0.192614	3	0.359721	3	3			1.69924	1.88792	1.25453	1.6139	0.187757	3	0.082175	3	3
G5E8H3;Q5SWT9;Q03267;Q03267-6;Q03267-4;Q03267-5;Q03267-2;Q03267-3	DNA-binding protein Ikaros	Ikzf1		890610	266140	52956	969540	254500	85658	463180	124450	39966	509280	123380	35507			1.08862	0.956264	1.61753	1.22081	0.202009	3	0.388464	3	3			1.92282	2.13853	1.32503	1.79546	0.243319	3	0.0821947	3	3
Q5I0W0;Q9CQQ7;A0A0G2JGX3	ATP synthase F(0) complex subunit B1, mitochondrial	Atp5f1		6544300	4138100	2362100	7650200	3052800	2427700	5636900	2650300	1556400	8059800	3502100	1606900			1.16899	0.73773	1.02777	0.978163	0.12694	3	0.879248	3	3			1.16098	1.56137	1.51767	1.41334	0.126811	3	0.082626	3	3
Q80TM9;Q80TM9-4;Q80TM9-6;Q80TM9-2;Q80TM9-3;F6PY46	Nischarin	Nisch		115250	36470	11220	100530	5918	13130	64993	12086	5675.9	39034	4373.3	6632.8			0.872278	0.16227	1.17023	0.734927	0.298968	3	0.468819	3	3			1.77327	3.01754	1.97678	2.25586	0.385344	3	0.0826447	3	3
Q4V9W8;Q91ZR1	Ras-related protein Rab-4B	Rab4b		623940	377540	112030	556150	256210	105100	465430	245680	96047	1240600	387690	90621			0.891352	0.67863	0.938142	0.836041	0.0798561	3	0.176455	3	3			1.34057	1.53671	1.16641	1.3479	0.106961	3	0.0829361	3	3
Q9DCT2	NADH dehydrogenase [ubiquinone] iron-sulfur protein 3, mitochondrial	Ndufs3		2461600	1355300	466000	2459600	890520	519080	1794800	958740	417130	3026800	843210	519840			0.999188	0.657065	1.11391	0.923386	0.137217	3	0.632776	3	3			1.37152	1.41363	1.11716	1.30077	0.092606	3	0.0831489	3	3
Q8R4X3;V9GXJ1;F6YJB6	RNA-binding protein 12	Rbm12;Gm28036		835470	159900	147550	977450	82681	175630	550880	100570	126620	339220	100140	98395			1.16994	0.517079	1.19031	0.959109	0.221093	3	0.870327	3	3			1.51661	1.58994	1.1653	1.42395	0.131046	3	0.0837236	3	3
Q4FJR4;Q922H2	[Pyruvate dehydrogenase (acetyl-transferring)] kinase isozyme 3, mitochondrial	Pdk3		275970	229290	56769	388650	168760	56706	234370	139980	37522	538330	214390	46827			1.40831	0.736011	0.99889	1.04774	0.195605	3	0.829951	3	3			1.1775	1.63802	1.51295	1.44282	0.137488	3	0.0843767	3	3
A2A5V4;P55194;A2A5V3;A2A5V2;S4R2D3	SH3 domain-binding protein 1	Sh3bp1		1924200	469160	443020	2457800	417450	514490	1488800	251500	300920	618790	337810	222560			1.27731	0.889782	1.16132	1.10947	0.114835	3	0.441048	3	3			1.29245	1.86545	1.47222	1.54337	0.169193	3	0.0848035	3	3
P63328-2;P63328	Serine/threonine-protein phosphatase 2B catalytic subunit alpha isoform	Ppp3ca		258760	55522	33289	276890	57475	38693	159000	18110	10200	124460	62679	NA			1.07006	1.03518	1.16234	1.08919	0.0379335	3	0.143062	3	3			1.62742	3.06582	3.26363	2.65229	0.515606	3	0.0851283	3	3
Q3TCX3;Q3TCX3-2;A0A0G2JEG2;Q3TCX3-3	UPF0469 protein KIAA0907	Kiaa0907		59194	12454	11196	65581	20414	4708.8	36255	6806.3	NA	48612	16161	1433.8			1.1079	1.63915	0.420579	1.05588	0.352732	3	0.888682	3	3			1.63271	1.82978		1.73124	0.0985313	2	0.0852676	3	2
Q91V64	Isochorismatase domain-containing protein 1	Isoc1		3581200	687000	569870	1921100	432030	634770	1839700	378230	452830	519870	555200	587890			0.53644	0.628865	1.11389	0.75973	0.179076	3	0.311732	3	3			1.94662	1.81636	1.25846	1.67381	0.211052	3	0.0856857	3	3
G3XA48;P58044;H3BLF8	Isopentenyl-diphosphate Delta-isomerase 1	Idi1		408350	102020	122850	459230	41126	122680	297930	70990	62719	212880	94139	98465			1.1246	0.403117	0.998616	0.842111	0.222489	3	0.551502	3	3			1.37062	1.4371	1.95874	1.58882	0.185951	3	0.0869239	3	3
O08583;O08583-2;Q9JJW6-2	THO complex subunit 4;Aly/REF export factor 2	Alyref;Alyref2		7369500	3241600	1756200	6352800	2221600	2401500	5342600	1624100	1202100	7188900	2233800	2064700			0.862039	0.685341	1.36744	0.971607	0.204384	3	0.90224	3	3			1.37938	1.99594	1.46094	1.61209	0.193363	3	0.0869747	3	3
Q9EQC5	N-terminal kinase-like protein	Scyl1		19158	NA	14812	66569	NA	11146	12108	2500.2	8378.3	36414	4901.1	7954.8			3.47474		0.752498	2.11362	1.36112	2	0.563458	2	2			1.58226		1.7679	1.67508	0.0928204	2	0.0869868	2	3
P70700;A2AP84	DNA-directed RNA polymerase I subunit RPA2	Polr1b		18456	26524	14268	49852	8014.4	6997.7	12847	10121	5828.7	22758	3765.6	8249			2.70113	0.302157	0.490447	1.16458	0.770195	3	0.8506	3	3			1.4366	2.62069	2.44789	2.16839	0.369281	3	0.0870479	3	3
Q3U4H0;Q61166	Microtubule-associated protein RP/EB family member 1	Mapre1		9836900	1505600	1611700	6788200	1349400	1753000	7828200	1148200	961410	3244600	1588900	1222500			0.690075	0.896254	1.08767	0.891334	0.114803	3	0.443778	3	3			1.2566	1.31127	1.67639	1.41475	0.131768	3	0.0878392	3	3
F6T9K1;Q4FJW2;D3YY09;Q9D6N5;D3YYC2;G3UXH5	Dr1-associated corepressor	Drap1		873440	340900	224620	628420	216240	136780	433720	266070	111210	436260	223910	125000			0.719477	0.634321	0.60894	0.654246	0.0334285	3	0.00921849	3	3			2.01383	1.28124	2.01978	1.77162	0.245195	3	0.0878703	3	3
Q99J83	Autophagy protein 5	Atg5		340710	121110	67434	549150	65095	60640	292450	74694	44682	193570	88382	15330			1.61178	0.537487	0.89925	1.01617	0.315584	3	0.963787	3	3			1.16502	1.62142	1.5092	1.43188	0.137305	3	0.0879472	3	3
Q9CQA3	Succinate dehydrogenase [ubiquinone] iron-sulfur subunit, mitochondrial	Sdhb		2921500	1375600	386840	2343100	834400	393930	2035400	1055500	345080	3814000	1230000	515170			0.80202	0.606572	1.01833	0.808973	0.118915	3	0.249417	3	3			1.43534	1.30327	1.12102	1.28654	0.0911235	3	0.0879878	3	3
Q3UMR5;Q3UMR5-2	Calcium uniporter protein, mitochondrial	Mcu		885260	386980	40638	290240	235970	35054	694100	213400	19989	524920	244580	33255			0.327858	0.609773	0.862592	0.600074	0.15444	3	0.122354	3	3			1.27541	1.8134	2.03302	1.70728	0.225049	3	0.088075	3	3
Q6PGC1	ATP-dependent RNA helicase Dhx29	Dhx29		199990	45534	25451	209810	13363	21637	155810	22211	12715	117500	49100	12694			1.0491	0.293473	0.850143	0.730906	0.226132	3	0.356159	3	3			1.28355	2.05007	2.00165	1.77842	0.24783	3	0.088164	3	3
Q60710	Deoxynucleoside triphosphate triphosphohydrolase SAMHD1	Samhd1		51398000	13275000	13942000	56043000	8643100	13493000	32589000	6114500	9848200	15244000	7976100	7246700			1.09037	0.651081	0.967795	0.903083	0.130875	3	0.536116	3	3			1.57716	2.17107	1.41569	1.72131	0.229661	3	0.0881744	3	3
E9Q394		Akap13		472490	67899	77240	487340	27795	18808	294150	29330	25075	154820	18960	20101			1.03143	0.409358	0.243501	0.561429	0.239828	3	0.208953	3	3			1.60629	2.315	3.08036	2.33388	0.425632	3	0.0885104	3	3
Q8K0Q5	Rho GTPase-activating protein 18	Arhgap18		121170	15205	3171	31273	4768.6	2402.8	84972	6123.5	1618.6	60928	18713	NA			0.258092	0.313621	0.757742	0.443151	0.15811	3	0.0720194	3	3			1.426	2.48306	1.9591	1.95605	0.30515	3	0.0885514	3	3
A0A0R4J0B4;Q99KK2	N-acylneuraminate cytidylyltransferase	Cmas		1898300	756700	438900	1578700	433060	439250	808090	208610	231570	1210800	276880	107110			0.831639	0.572301	1.0008	0.801579	0.124606	3	0.252302	3	3			2.34912	3.62734	1.89532	2.62393	0.518528	3	0.088613	3	3
Q62422	Osteoclast-stimulating factor 1	Ostf1		4461900	876730	544950	2526600	637450	600570	2674300	510700	457970	1492300	674660	528480			0.566261	0.727077	1.10206	0.798467	0.158739	3	0.331967	3	3			1.66844	1.71672	1.18993	1.52503	0.16813	3	0.0890612	3	3
Q8VE70;F8WI55	Programmed cell death protein 10	Pdcd10		3171500	1287500	713140	3158200	753750	717380	2544300	778220	550470	1662800	966090	533040			0.995806	0.585437	1.00595	0.862396	0.138511	3	0.425178	3	3			1.24651	1.65442	1.29551	1.39881	0.128582	3	0.0901187	3	3
Q3V235;O35129;F6QPR1	Prohibitin-2	Phb2		11984000	4417100	1785700	12183000	3883200	2263200	8228900	3001900	1587700	12754000	3131200	1533200			1.01661	0.879129	1.2674	1.05438	0.113665	3	0.67955	3	3			1.45633	1.47143	1.12471	1.35082	0.113142	3	0.0901631	3	3
Q9JIF7	Coatomer subunit beta	Copb1		3084900	569920	531700	3478500	226770	597790	2580300	408500	467860	1944300	314210	353310			1.12759	0.397898	1.1243	0.883262	0.242684	3	0.67798	3	3			1.19556	1.39515	1.13645	1.24239	0.0782653	3	0.0903527	3	3
Q9CR68	Cytochrome b-c1 complex subunit Rieske, mitochondrial;Cytochrome b-c1 complex subunit 11	Uqcrfs1		2980300	1281100	429180	2282800	809490	491710	1832800	703280	353660	3421500	479640	340770			0.765963	0.631871	1.1457	0.847844	0.153875	3	0.426972	3	3			1.62609	1.82161	1.21354	1.55375	0.179223	3	0.0907233	3	3
Q544H0;Q9Z1D1	Eukaryotic translation initiation factor 3 subunit G	Eif3g		1284000	247820	817650	1663600	129040	537550	1021400	131180	528840	694860	135660	451940			1.29564	0.520701	0.657433	0.824591	0.238809	3	0.539078	3	3			1.2571	1.88916	1.54612	1.56413	0.182683	3	0.0908097	3	3
Q8BUH8;E9Q1L5	Sentrin-specific protease 7	Senp7		262870	105490	39038	252190	52776	50118	146810	52894	31168	149270	26610	29272			0.959372	0.500294	1.28383	0.914497	0.227296	3	0.742944	3	3			1.79055	1.99437	1.2525	1.67914	0.221283	3	0.0917832	3	3
O09130	NFATC2-interacting protein	Nfatc2ip		595500	212890	60455	542330	103800	96476	409870	120620	49436	317700	108740	102060			0.910714	0.487576	1.59583	0.99804	0.322892	3	0.995709	3	3			1.4529	1.76496	1.22289	1.48025	0.157079	3	0.0923916	3	3
Q9CQE1;B1AWZ5	Protein NipSnap homolog 3B	Nipsnap3b		1668600	708910	372660	1453000	366590	436590	1063700	364020	292670	1424100	504950	353420			0.87079	0.517118	1.17155	0.853153	0.189124	3	0.518728	3	3			1.56868	1.94745	1.27331	1.59648	0.195102	3	0.0923992	3	3
Q99L13	3-hydroxyisobutyrate dehydrogenase, mitochondrial	Hibadh		924950	266060	136510	454970	191320	176320	489740	180860	106480	804100	213090	230900			0.491886	0.719086	1.29163	0.8342	0.237932	3	0.558004	3	3			1.88866	1.47108	1.28202	1.54725	0.179213	3	0.0925879	3	3
E9QPX3;Q9CXZ1	NADH dehydrogenase [ubiquinone] iron-sulfur protein 4, mitochondrial	Ndufs4		377500	155280	118400	406750	47935	122660	306520	86886	81195	466940	73238	89756			1.07748	0.3087	1.03598	0.807388	0.249631	3	0.521054	3	3			1.23157	1.78717	1.45822	1.49232	0.161292	3	0.0926572	3	3
Q6GT24;O08709;D3Z0Y2	Peroxiredoxin-6	Prdx6		10289000	2283200	2907000	9689700	1019700	2519700	7863400	1279400	2189500	3742000	1768600	2930400			0.941753	0.44661	0.86677	0.751711	0.154079	3	0.248395	3	3			1.30847	1.78459	1.3277	1.47358	0.1556	3	0.0931177	3	3
Q4FJZ6;O09172;A0A0G2JDI4;H3BJA3	Glutamate--cysteine ligase regulatory subunit	Gclm		215830	29830	48487	270110	6879.3	27783	187700	18736	33549	104370	22122	68794			1.25149	0.230617	0.572999	0.685037	0.299979	3	0.403898	3	3			1.14987	1.59212	1.44526	1.39575	0.130046	3	0.0931416	3	3
Q58A65-5;Q58A65-2;Q58A65;A0A0R4J196;F8WH31;E9PUD1;Q58A65-6;Q58A65-3;Q58A65-4;Z4YMB8;F6SH61	C-Jun-amino-terminal kinase-interacting protein 4	Spag9		62535	NA	16380	117390	1571.2	12471	49605	NA	13724	11306	1946.2	9680.8			1.87719		0.761355	1.31927	0.557917	2	0.669104	3	2			1.26066		1.19353	1.22709	0.0335648	2	0.0934168	2	2
E9Q6C1;F6UHR6;E9PXZ2;A0A0A6YXH3;A2A8Z1;Q5FWX7;A2A8Z1-2	Oxysterol-binding protein;Oxysterol-binding protein-related protein 9	Osbpl9		118350	32660	3619.7	50047	25778	5057.6	74764	22053	3164.4	39133	21864	1261.9			0.422873	0.789284	1.39724	0.8698	0.284143	3	0.691765	3	3			1.58298	1.48098	1.14388	1.40261	0.132675	3	0.0935961	3	3
P24527	Leukotriene A-4 hydrolase	Lta4h		22327000	5227400	4353700	23351000	3042500	3839600	13533000	2131300	2842600	4738500	3059300	2097000			1.04586	0.582029	0.881917	0.836603	0.135801	3	0.351999	3	3			1.64982	2.45268	1.53159	1.87803	0.289345	3	0.0935989	3	3
Q9D1C9;E9QAX0	Ribosomal RNA-processing protein 7 homolog A	Rrp7a		NA	21435	17377	NA	21410	8922.6	NA	13813	12337	13933	17104	12209				0.998834	0.513472	0.756153	0.242681	2	0.498474	2	2				1.5518	1.40853	1.48016	0.0716359	2	0.0942824	2	2
Q60949-2;Q60949;E9Q6L4	TBC1 domain family member 1	Tbc1d1		425220	72443	51110	406580	24964	44262	262080	25055	26343	108010	25300	14514			0.956164	0.344602	0.866014	0.72226	0.190614	3	0.282416	3	3			1.62248	2.89136	1.94017	2.15134	0.381207	3	0.0943651	3	3
Q6NVE9;Q6NVE9-2	Protein phosphatase PTC7 homolog	Pptc7		117320	44710	NA	36153	26832	NA	34852	16254	NA	72611	24814	4787.6			0.308157	0.600134		0.454146	0.145989	2	0.16637	2	2			3.36623	2.75071		3.05847	0.307763	2	0.0944816	2	2
Q9CSH3	Exosome complex exonuclease RRP44	Dis3		1247100	374310	224710	1311500	193780	190140	800420	177770	165510	797020	257140	138500			1.05164	0.517699	0.846157	0.805165	0.155492	3	0.336837	3	3			1.55806	2.10559	1.35768	1.67378	0.22352	3	0.0946817	3	3
Q3TWG5;Q8R1Q8	Cytoplasmic dynein 1 light intermediate chain 1	Dync1li1		1228100	339770	136990	1357200	169090	171880	1056000	217830	81996	499350	210490	110220			1.10512	0.49766	1.25469	0.952491	0.231478	3	0.856376	3	3			1.16297	1.55979	1.67069	1.46449	0.154118	3	0.0947117	3	3
Q5NTY0;P63037;B1AXY1	DnaJ homolog subfamily A member 1	Dnaja1		3461200	931450	847370	3913700	615010	784420	2313300	438780	600770	2348800	567100	581640			1.13074	0.660272	0.925711	0.905573	0.136184	3	0.559771	3	3			1.49622	2.12282	1.41047	1.6765	0.224526	3	0.0947556	3	3
Q61142-2;Q61142	Spindlin-1	Spin1		355390	173300	93495	320250	112900	40716	326000	143290	70174	579610	120840	137780			0.901123	0.651471	0.435489	0.662694	0.134534	3	0.129005	3	3			1.09015	1.20944	1.33233	1.21064	0.0699133	3	0.0947639	3	3
Q9Z0H3-2	SWI/SNF-related matrix-associated actin-dependent regulator of chromatin subfamily B member 1	Smarcb1		860230	260640	271990	1018900	149640	284500	415920	111160	205380	1053700	129220	169070			1.18445	0.574125	1.04599	0.934857	0.184741	3	0.758068	3	3			2.06826	2.34473	1.32433	1.91244	0.304694	3	0.0957626	3	3
Q542I7;O88653	Ragulator complex protein LAMTOR3	Lamtor3		410530	252130	65784	354520	250170	67435	234990	92151	17406	521290	159470	24392			0.863567	0.992226	1.0251	0.960297	0.0492871	3	0.505052	3	3			1.74701	2.73605	3.77939	2.75415	0.586766	3	0.0960429	3	3
P10630;P10630-2;Q8BTU6;E9Q561	Eukaryotic initiation factor 4A-II;Eukaryotic initiation factor 4A-II, N-terminally processed	Eif4a2		823820	279500	194560	1123400	158040	143170	375820	123310	149000	283600	211890	97696			1.36365	0.565438	0.735866	0.888317	0.242704	3	0.690584	3	3			2.19206	2.26665	1.30577	1.92149	0.308612	3	0.0962421	3	3
Q91VJ4	Serine/threonine-protein kinase 38	Stk38		1095100	264330	180110	958350	126100	198120	824340	116650	75561	342170	171290	46774			0.875126	0.477055	1.09999	0.817392	0.182129	3	0.421639	3	3			1.32846	2.26601	2.38364	1.9927	0.333854	3	0.0969367	3	3
P10417;P10417-2	Apoptosis regulator Bcl-2	Bcl2		968530	405910	158540	526280	211080	145520	153150	104670	61428	190810	74607	45641			0.54338	0.520017	0.917876	0.660424	0.128902	3	0.11893	3	3			6.32406	3.878	2.58091	4.26099	1.09739	3	0.0970423	3	3
P50518;A0A0N4SW07	V-type proton ATPase subunit E 1	Atp6v1e1		1028700	199080	41402	467800	142160	61010	531800	145030	30269	256860	177390	127830			0.454749	0.714085	1.4736	0.880811	0.305703	3	0.734225	3	3			1.93437	1.37268	1.3678	1.55829	0.188049	3	0.0971969	3	3
Q99LX0;A2A813;A2A815	Protein deglycase DJ-1	Park7		12510000	3080500	5735700	15902000	1763300	7050100	10452000	1686600	3505600	4088700	2518500	5034600			1.27114	0.572407	1.22916	1.02424	0.22624	3	0.924464	3	3			1.1969	1.82646	1.63615	1.55317	0.186413	3	0.0972751	3	3
D3Z108;E9QN77;Q9JMG3-2;Q9JMG3;D3Z5X7	Transmembrane and ubiquitin-like domain-containing protein 1	Tmub1		552970	603680	95069	539920	351690	98066	411610	396680	46018	903870	349740	82651			0.9764	0.582577	1.03152	0.8635	0.14136	3	0.436114	3	3			1.34343	1.52183	2.06591	1.64372	0.217284	3	0.0975482	3	3
E9Q586;E9Q3M3;O08788-2;O08788;D3YX34	Dynactin subunit 1	Dctn1		1268400	212620	163440	1446000	76786	151540	1045500	123260	117330	468230	152350	132220			1.14002	0.361142	0.92719	0.80945	0.232422	3	0.498465	3	3			1.2132	1.72497	1.39299	1.44372	0.149897	3	0.0976855	3	3
O08582	GTP-binding protein 1	Gtpbp1		1033200	158830	225870	1461200	139850	191880	858730	89335	151690	232090	172970	81950			1.41425	0.880501	0.849515	1.04809	0.183298	3	0.817604	3	3			1.20317	1.77791	1.48902	1.49004	0.165915	3	0.0980617	3	3
Q3UC14;Q925N2	Sideroflexin;Sideroflexin-2	Sfxn2		424720	216000	15794	266620	157980	60240	221800	120970	13061	200110	91079	20983			0.627755	0.731389	3.81411	1.72442	1.04527	3	0.559946	3	3			1.91488	1.78557	1.20925	1.63656	0.216894	3	0.0991316	3	3
Q99J36	THUMP domain-containing protein 1	Thumpd1		2664400	812600	831750	2976200	963670	913360	1731600	343670	543500	1387200	477790	445690			1.11702	1.18591	1.09812	1.13368	0.0266769	3	0.03759	3	3			1.53869	2.36448	1.53036	1.81118	0.276661	3	0.0992987	3	3
Q6P8X1	Sorting nexin-6;Sorting nexin-6, N-terminally processed	Snx6		1339400	283570	134270	730480	257790	94026	888110	246580	105910	481160	240510	72498			0.545379	0.909088	0.700276	0.718247	0.105378	3	0.116035	3	3			1.50815	1.15001	1.26777	1.30864	0.105385	3	0.0994892	3	3
Q8BG81;Q3UDD3	Polymerase delta-interacting protein 3	Poldip3		843500	672300	295480	1254300	496200	406140	651310	438330	256700	1183000	436180	294680			1.48702	0.738063	1.37451	1.19986	0.233173	3	0.481677	3	3			1.29508	1.53378	1.15107	1.32664	0.111599	3	0.0995936	3	3

## Sheet: etreg proteins not found in cKO
Majority.protein.IDs	Protein.names	Gene.names		iBAQ.cTreg_ctrl_1	iBAQ.cTreg_ctrl_2	iBAQ.ctreg_ctrl_3	iBAQ.cTreg_KO_1	iBAQ.cTreg_KO_2	iBAQ.cTreg_KO_3	iBAQ.eTreg_ctrl_1	iBAQ.eTreg_ctrl_2	iBAQ.eTreg_ctrl_3	iBAQ.eTreg_KO_1	iBAQ.eTreg_KO_2	iBAQ.eTreg_KO_3		cKO/wt etreg	1	2	3	avg	SEM	n	one sample ttest	n cKO etreg	n ctrl etreg		wt ctreg/etreg	1	2	3	avg	SEM	n	one sample ttest	n wt ctreg	n wt etreg
E9Q5J9		Tpm3		NA	NA	NA	537150	NA	NA	63611	99655	NA	NA	NA	NA								0		0	2								0		0	2
Q8R1F1	Niban-like protein 1	Fam129b		NA	NA	NA	3532.3	NA	NA	41982	NA	2053.1	NA	NA	NA								0		0	2								0		0	2
Q8VCQ3	Nuclear receptor-binding factor 2	Nrbf2		NA	NA	NA	13908	NA	NA	15856	7152.4	NA	NA	NA	NA								0		0	2								0		0	2
Q8VEG4	Exonuclease 3-5 domain-containing protein 2	Exd2		NA	NA	NA	17420	NA	NA	18318	NA	1765.4	NA	NA	NA								0		0	2								0		0	2
Q8K1H7	T-complex protein 11-like protein 2	Tcp11l2		26067	NA	NA	14984	NA	NA	29906	7595.2	10171	24191	NA	NA			0.808901			0.808901		1		1	3			0.871631			0.871631		1		1	3
P81269	Cyclic AMP-dependent transcription factor ATF-1	Atf1		49233	NA	NA	54479	33188	NA	45331	15579	25328	NA	20897	NA				1.34136		1.34136		1		1	3			1.08608			1.08608		1		1	3
Q9D384	U11/U12 small nuclear ribonucleoprotein 35 kDa protein	Snrnp35		47337	NA	NA	245600	NA	NA	34837	142820	5195.6	NA	NA	7011					1.34941	1.34941		1		1	3			1.35881			1.35881		1		1	3
Q62095	ATP-dependent RNA helicase DDX3Y	Ddx3y		10556	2007.1	2074.3	60134	NA	4912.1	41469	7425.9	10674	32870	NA	NA			0.79264			0.79264		1		1	3			0.254552	0.270284	0.194332	0.239722	0.0231451	3	0.000925491	3	3
D3YZN8		Unc45a		47465	14355	7640.4	64873	5646.6	8799.2	69037	21112	9584.6	NA	NA	8028.1					0.837604	0.837604		1		1	3			0.68753	0.679945	0.797154	0.721543	0.0378688	3	0.0179969	3	3
