# Supplementary material for: Ndfip1 restricts mTORC1 signalling and glycolysis in regulatory T cells to prevent autoinflammatory disease
Source: Nat Commun. 2017 Jun 5;8:15677. doi: 10.1038/ncomms15677 (PMC5465375; doi:10.1038/ncomms15677)
Supplement: Supplementary Data 2 — Proteins differentially expressed by WT or Ndfip1-deficient eTreg and cTreg cells [file ncomms15677-s3.xlsx]

## Sheet: list criteria
identified only in cKO or ctrl
IDed in at least two ctrl OR cKO ctreg/etreg experiments, not observed in other genotype
IDed in at all three ctrl OR cKO ctreg/etreg experiments, not observed or observed once in other genotype
altered protein expression
minimum of two quantifications in cKO and ctrl
increased or decreased by 20% (1.2 or 0.8 fold change in IBAQ quantification)
p<0.10 by one sample ttest (null hypothesis = 1, no change between cKO and ctrl protein abundance)

## Sheet: only in ctrl OR cKO ctreg
Majority.protein.IDs	Protein.names	Gene.names	n cKO ctreg	n ctrl ctreg
Q99KN1	Arrestin domain-containing protein 1	Arrdc1	3	1
Q64512	Tyrosine-protein phosphatase non-receptor type 13	Ptpn13	3	1
Q8BW70	Ubiquitin carboxyl-terminal hydrolase 38	Usp38	3	1
Q63870	Collagen alpha-1(VII) chain	Col7a1	3	1
Q8CEJ2	Protein UXT	Uxt	3	1
Q8CIL4	Uncharacterized protein C1orf131 homolog		3	1
Q80VP1	Epsin-1	Epn1	3	1
Q3U2Z2	Interferon regulatory factor;Interferon regulatory factor 2	Irf2	3	1
D3YTV3	Probable ATP-dependent RNA helicase DHX34	Dhx34	3	1
A0A0R4J0I1			3	1
D6RET6	G patch domain-containing protein 1	Gpatch1	2	0
Q8CGS6-2	DNA polymerase theta	Polq	2	0
E9PZ64	NGFI-A-binding protein 1	Nab1	2	0
A2APY6	ESF1 homolog	Esf1	2	0
B1AZ15	Cordon-bleu protein-like 1	Cobll1	2	0
D3YUL0	AN1-type zinc finger protein 2A	Zfand2a	2	0
Q8BG13		Rbm3	2	0
Q99N57	RAF proto-oncogene serine/threonine-protein kinase	Raf1	2	0
Q9WVF7	DNA polymerase epsilon catalytic subunit A	Pole	2	0
Q3UQH7	Upstream stimulatory factor 1	Usf1	2	0
Q8R127	Saccharopine dehydrogenase-like oxidoreductase	Sccpdh	2	0
A2A9W3	MIF4G domain-containing protein	Mif4gd	2	0
P00520	Tyrosine-protein kinase ABL1	Abl1	2	0
Q3UX10	Tubulin alpha chain-like 3	Tubal3	2	0
Q8CDD9	Ligand-dependent nuclear receptor-interacting factor 1	Lrif1	2	0
Q8BH66	Atlastin-1	Atl1	2	0
Q9JK42	[Pyruvate dehydrogenase (acetyl-transferring)] kinase isozyme 2, mitochondrial	Pdk2	0	3
F8VQE9	Arf-GAP with GTPase, ANK repeat and PH domain-containing protein 3;Arf-GAP with GTPase, ANK repeat and PH domain-containing protein 1	Agap3;Agap1	0	3
H3BKB7	POU domain protein;POU domain, class 2, transcription factor 2	Pou2f2	0	3
Q3UHC4	Kinesin-like protein;Kinesin-like protein KIF3B;Kinesin-like protein KIF3B, N-terminally processed	Kif3b	0	3
Q8C0J2	Autophagy-related protein 16-1	Atg16l1	1	3
Q8R1K4	5-phosphohydroxy-L-lysine phospho-lyase	Phykpl	1	3
Q8R570	Synaptosomal-associated protein 47	Snap47	1	3
Q9Z2L6	Multiple inositol polyphosphate phosphatase 1	Minpp1	1	3
Q8BVY4		Supt3	1	3
Q8VEH8	Endoplasmic reticulum lectin 1	Erlec1	1	3
G5E8R3	Pyruvate carboxylase;Pyruvate carboxylase, mitochondrial	Pcx;Pc	1	3
E9QAQ3	Rho GTPase-activating protein 26	Arhgap26	1	3
Q8BK30	NADH dehydrogenase [ubiquinone] flavoprotein 3, mitochondrial	Ndufv3	1	3
A0A087WS96	SH3 domain-binding glutamic acid-rich-like protein;SH3 domain-binding glutamic acid-rich-like protein 2	Sh3bgrl2	1	3
E9Q5F9-2	Histone-lysine N-methyltransferase SETD2	Setd2	1	3
A0A0R4J1C0	Histone-lysine N-methyltransferase EZH1	Ezh1	1	3
Q3UUV0		Ciz1	1	3
E9Q2I3	Protein phosphatase 1M	Ppm1m	1	3
A2ADB1	Msx2-interacting protein	Spen	1	3
Q8K3J5-2	Zinc finger protein 131	Znf131	1	3
Q9DC33	High mobility group protein 20A	Hmg20a	1	3
Q8C7V3	U3 small nucleolar RNA-associated protein 15 homolog	Utp15	1	3
A0A087WNL7		Srcap	1	3
Q9JHK4	Geranylgeranyl transferase type-2 subunit alpha	Rabggta	1	3
Q9MD59	NADH-ubiquinone oxidoreductase chain 2	mt-Nd2;Mtnd2	1	3
F8WGW3	S1 RNA-binding domain-containing protein 1	Srbd1	1	3
Q9CQF4	Uncharacterized protein C6orf203 homolog	1700021F05Rik	1	3
Q61263	Sterol O-acyltransferase 1	Soat1	1	3
A0A0A0MQB0	Protein odr-4 homolog	BC003331;Odr4	1	3
Q9JLB0-2	MAGUK p55 subfamily member 6	Mpp6	1	3
V9GX22	Transmembrane protein 254	Tmem254b;Tmem254	1	3
A8Y5N8	Pleckstrin homology domain-containing family F member 2	Plekhf2	1	3
Q91WC1	Protection of telomeres protein 1	Pot1	0	2
Q9ES52-3	Phosphatidylinositol 3,4,5-trisphosphate 5-phosphatase 1	Inpp5d	0	2
O88448	Kinesin light chain 2	Klc2	0	2
Q3KN92	F-box only protein 40	Fbxo40	0	2
A2AM29	Protein AF-9	Mllt3	0	2
A0A0A6YWU2	Neural cell adhesion molecule 1	Ncam1	0	2
G5E8R7	Histone-lysine N-methyltransferase Smyd1	Smyd1	0	2
Q6NZP1	DNA annealing helicase and endonuclease ZRANB3;DNA annealing helicase ZRANB3;Endonuclease ZRANB3	Zranb3	0	2
P70206	Plexin-A1	Plxna1	0	2
Q64701-2	Retinoblastoma-like protein 1	Rbl1	0	2
G3X9S2	Ectonucleotide pyrophosphatase/phosphodiesterase family member 1;Alkaline phosphodiesterase I;Nucleotide pyrophosphatase	Enpp1	0	2
Q8BYW9	EGF domain-specific O-linked N-acetylglucosamine transferase	Eogt	0	2
E9PV69	CDK2-associated and cullin domain-containing protein 1	Cacul1	0	2
E9Q7U2	Calcium-binding and coiled-coil domain-containing protein 1	Calcoco1	0	2
Q32NY4-2	Metal transporter CNNM3	Cnnm3	0	2
F7DF70	Phosphorylase b kinase regulatory subunit beta	Phkb	0	2
G5E8D1	Small proline-rich protein 2K;Small proline-rich protein 2G;Small proline-rich protein 2D;Small proline-rich protein 2B;Small proline-rich protein 2H	Sprr2k;Sprr2b;Sprr2g;Sprr2d;Sprr2h	0	2
Q9ER80	Receptor-transporting protein 4	Rtp4	0	2
A2RT28	Methionine--tRNA ligase, mitochondrial	Mars2	0	2
Q3U472	Programmed cell death 1 ligand 1	Cd274	0	2
A2AIG3	Exostosin-2	Ext2	0	2
Q8CAP3		Rad23a	0	2
O70477	Homeobox protein PKNOX1	Pknox1	0	2
A0A0R4J1C5	ATP synthase mitochondrial F1 complex assembly factor 2	Atpaf2	0	2
P63143	Voltage-gated potassium channel subunit beta-1	Kcnab1	0	2
F8VPV0	Pericentrin	Pcnt	0	2
Q6P3Y5-3	Zinc finger protein 280C	Znf280c	0	2
Q3U3G8	Serine hydrolase-like protein	Serhl	0	2
Q99LQ7	Transmembrane protein 189	Tmem189	0	2
Q8C6B9	Active regulator of SIRT1	Rps19bp1	0	2
Q9QX15		Clca3a1	0	2
Q61098	Interleukin-18 receptor 1	Il18r1	0	2

## Sheet: only in ctrl OR cKO etreg
Majority.protein.IDs	Protein.names	Gene.names	n cKO etreg	n ctrl etreg
A0A0N4SW64	Inhibitor of growth protein;Inhibitor of growth protein 3	Ing3	2	0
Q9D0V7	Receptor-binding cancer antigen expressed on SiSo cells	Ebag9	2	0
Q6NV99		Haus6	2	0
Q9CR25	Diphthamide biosynthesis protein 2	Dph2	2	0
Q8BUY5	Complex I assembly factor TIMMDC1, mitochondrial	Timmdc1	2	0
Q3UAI3	Platelet glycoprotein 4	Cd36	2	0
Q9D8C6	Mediator of RNA polymerase II transcription subunit 11	Med11	2	0
Q3V3W4		Zbtb2	2	0
Q61781	Keratin, type I cytoskeletal 14	Krt14	2	0
Q14BC2	ATP synthase F(0) complex subunit C3, mitochondrial;ATP synthase F(0) complex subunit C1, mitochondrial;ATP synthase F(0) complex subunit C2, mitochondrial	Atp5g3;Atp5g2;Atp5g1	2	0
A0A0G2JDF7	Ubiquitin carboxyl-terminal hydrolase 30	Usp30	2	0
E9PY48	Condensin-2 complex subunit H2	Ncaph2	2	0
Q8CJ85	CD209 antigen-like protein B	Cd209b	2	0
Q14CH7	Alanine--tRNA ligase, mitochondrial	Aars2	2	0
B1AYJ9	Obg-like ATPase 1	Ola1	3	1
Q8K072	Receptor expression-enhancing protein 4	Reep4	3	1
Q80TA1	Ethanolaminephosphotransferase 1	Ept1	3	1
P84075	Neuron-specific calcium-binding protein hippocalcin;Neurocalcin-delta	Hpca;Ncald	3	1
Q80U38	Protein KHNYN	Khnyn	3	1
Q91YR5	Methyltransferase-like protein 13	Mettl13	3	1
Q5KU39	Vacuolar protein sorting-associated protein 41 homolog	Vps41	3	1
Q5EBG8	Uncharacterized protein C1orf50 homolog		3	1
O54918	Bcl-2-like protein 11	Bcl2l11	3	1
Q3U2V3	8-oxo-dGDP phosphatase NUDT18	Nudt18	3	1
Q62209	Synaptonemal complex protein 1	Sycp1	3	1
Q60838	Segment polarity protein dishevelled homolog DVL-2;Segment polarity protein dishevelled homolog DVL-3	Dvl2;Dvl3	3	1
P14426	H-2 class I histocompatibility antigen, D-K alpha chain	H2-D1	3	1
B9EJ80		Pdzd8	3	1
Q8BMI0	F-box only protein 38	Fbxo38	3	1
Q4VC33	Macrophage erythroblast attacher	Maea	3	1
Q9CXV9	DCN1-like protein 5	Dcun1d5	3	1
Q148S3	RNA-binding protein NOB1	Nob1	3	1
F7C0F2	Breast carcinoma-amplified sequence 3 homolog	Bcas3	3	1
Q8VCY6	U3 small nucleolar RNA-associated protein 6 homolog	Utp6	3	1
Q9CZN8	Glutamyl-tRNA(Gln) amidotransferase subunit A, mitochondrial	Qrsl1	3	1
D3Z032		Dnajc28	3	1
P14430	H-2 class I histocompatibility antigen, Q8 alpha chain	H2-Q8;H2-Q6	3	1
Q8VCS3	Glycosaminoglycan xylosylkinase	Fam20b	3	1
Q9DCL4	Probable methyltransferase-like protein 15	Mettl15	3	1
Q99KW9	T-cell immunomodulatory protein	Itfg1	3	1
Q8R2R9	AP-3 complex subunit mu-2	Ap3m2	3	1
Q99KN1	Arrestin domain-containing protein 1	Arrdc1	3	1
Q80ZJ7	Sorting nexin-32	Snx32	3	1
O08856	RNA polymerase II elongation factor ELL	Ell	0	3
Q8BFW7-4	Lipoma-preferred partner homolog	Lpp	0	3
Q80YA7	Dipeptidyl peptidase 8	Dpp8	1	3
Q62095	ATP-dependent RNA helicase DDX3Y	Ddx3y	1	3
B1ATB5	Transmembrane channel-like protein;Transmembrane channel-like protein 6	Tmc6	1	3
F6ZBR8	Protein Wiz	Wiz	1	3
A2AKX3	Probable helicase senataxin	Setx	1	3
Q9WUB0	RanBP-type and C3HC4-type zinc finger-containing protein 1	Rbck1	1	3
P56380	Bis(5-nucleosyl)-tetraphosphatase [asymmetrical]	Nudt2	1	3
P83877	Thioredoxin-like protein 4A	Txnl4a	1	3
Q7M760	Ubiquitin thioesterase Zranb1	Zranb1	1	3
A6H611	Mitochondrial intermediate peptidase	Mipep	1	3
A0A0R4J174	Evolutionarily conserved signaling intermediate in Toll pathway, mitochondrial	Ecsit	1	3
A0A0J9YTU9	Zinc finger protein 512	Znf512	1	3
D3YZN8		Unc45a	1	3
Q9QX15		Clca3a1	1	3
Q8C0V0	Serine/threonine-protein kinase tousled-like 1	Tlk1	1	3
B4YB44	Retrotransposon-like protein 1	Rtl1	1	3
F8WI64	Vacuolar protein sorting-associated protein 8 homolog	Vps8	1	3
E9Q1Y3	Apolipoprotein B-100;Apolipoprotein B-48	Apob	1	3
Q69ZS7-2	HBS1-like protein	Hbs1l	1	3
A0A0A0MQ73	Histone-lysine N-methyltransferase;Histone-lysine N-methyltransferase 2D	Kmt2d	1	3
Q3TRM8	Hexokinase-3;Hexokinase	Hk3	1	3
Q6P572	Myotubularin-related protein 2	Mtmr2	1	3
Q8BKT3	GC-rich sequence DNA-binding factor 2	Gcfc2	1	3
Q8BJW5-2	Nucleolar protein 11	Nol11	1	3
Q8K1H7	T-complex protein 11-like protein 2	Tcp11l2	1	3
Q9D384	U11/U12 small nuclear ribonucleoprotein 35 kDa protein	Snrnp35	1	3
P81269	Cyclic AMP-dependent transcription factor ATF-1	Atf1	1	3
Q8C6B9	Active regulator of SIRT1	Rps19bp1	0	2
Q5DU37	Zinc finger FYVE domain-containing protein 26	Zfyve26	0	2
E9PUF4		Rbm26	0	2
Q6NZQ2		Ddx31	0	2
A0A0A6YWP9	Thioredoxin domain-containing protein 9	Txndc9	0	2
Q9CPT3	N-acylneuraminate-9-phosphatase	Nanp	0	2
Q543B5	Mitogen-activated protein kinase kinase kinase 7	Map3k7	0	2
Q8BYH8-2	Chromodomain-helicase-DNA-binding protein 9	Chd9	0	2
Q920Q8	Influenza virus NS1A-binding protein homolog	Ivns1abp	0	2
Q8R2Y3	Dolichol kinase	Dolk	0	2
E9Q5J9		Tpm3	0	2
Q8R1F1	Niban-like protein 1	Fam129b	0	2
Q8VCQ3	Nuclear receptor-binding factor 2	Nrbf2	0	2
Q8VEG4	Exonuclease 3-5 domain-containing protein 2	Exd2	0	2

## Sheet: changed in cKO etreg vs ctrl
Majority.protein.IDs	Protein.names	Gene.names		cKO/wt etreg	1	2	3	avg	SEM	n	one sample ttest
D3Z482	Ankyrin repeat domain-containing protein 26	Ankrd26			0.0690558		0.160557	0.114807	0.0457508	2	0.0328741
Q9DBB4	N-alpha-acetyltransferase 16, NatA auxiliary subunit	Naa16			0.0850469		0.252401	0.168724	0.083677	2	0.0638675
A0A0R4J0Q6	E3 ubiquitin-protein ligase TRIM56	Trim56			0.142841		0.252895	0.197868	0.0550271	2	0.0436045
G3X9F7		Ddx60			0.175464		0.23479	0.205127	0.0296627	2	0.0237461
P21981	Protein-glutamine gamma-glutamyltransferase 2	Tgm2			0.114436		0.29761	0.206023	0.0915869	2	0.0731123
A2AN08-3	E3 ubiquitin-protein ligase UBR4	Ubr4			0.198611	0.377912	0.042846	0.206457	0.0968048	3	0.0145575
Q53X15	Protein S100;Protein S100-A8	S100a8			0.176374	0.238584		0.207479	0.0311049	2	0.0249732
Q544F3	Programmed cell death protein 1	Pdcd1			0.325974	0.123747		0.224861	0.101114	2	0.082578
E9QNY8	Sacsin	Sacs			0.119152		0.347319	0.233236	0.114083	2	0.0940299
Q4FK86	Peptidoglycan-recognition protein;Peptidoglycan recognition protein 1	Pglyrp1			0.19194	0.282254		0.237097	0.0451569	2	0.0376382
E9Q2H1	E3 ubiquitin-protein ligase UBR5	Ubr5			0.428155	0.155219	0.129209	0.237528	0.095609	3	0.0153621
D3YXH8	Integrin beta;Integrin beta-2-like protein	Itgb2l			0.350215	0.12668		0.238447	0.111767	2	0.0927696
V9GXH3	ELKS/Rab6-interacting/CAST family member 1	Erc1			0.213585	0.189206	0.325317	0.242703	0.0419023	3	0.00304756
Q61098	Interleukin-18 receptor 1	Il18r1				0.167526	0.355916	0.261721	0.0941951	2	0.0807881
Q80UY1	UPF0586 protein C9orf41 homolog				0.238552		0.286571	0.262561	0.0240095	2	0.0207197
Q548F2	Guanine deaminase	Gda			0.301547	0.244131		0.272839	0.0287079	2	0.0251203
F6RG68	F-BAR domain only protein 2	Fcho2			0.378575		0.17641	0.277492	0.101083	2	0.088492
Q8VD04	GRIP1-associated protein 1	Gripap1			0.218049	0.25637	0.36781	0.280743	0.0449171	3	0.00387725
Q3TK92	E3 ubiquitin-protein ligase ARIH2	Arih2			0.356461	0.210602		0.283531	0.0729295	2	0.0645792
A0A0U1RNF2		Lcmt1			0.262394		0.311991	0.287192	0.0247988	2	0.0221393
Q64127-2	Transcription intermediary factor 1-alpha	Trim24			0.279169		0.299091	0.28913	0.00996133	2	0.00892028
Q63870	Collagen alpha-1(VII) chain	Col7a1			0.244694		0.34323	0.293962	0.0492683	2	0.0443523
Q9QY06	Unconventional myosin-IXb	Myo9b			0.228753		0.368143	0.298448	0.069695	2	0.0630376
Q2TBA3-2	Mucosa-associated lymphoid tissue lymphoma translocation protein 1 homolog	Malt1			0.478528	0.136767	0.294611	0.303302	0.0987533	3	0.0195057
Q3U3C9-4	Genetic suppressor element 1	Gse1			0.255478		0.3526	0.304039	0.0485611	2	0.0443487
Q9CX11	rRNA-processing protein UTP23 homolog	Utp23			0.200785		0.416162	0.308473	0.107688	2	0.0983481
Q9D3B1	Very-long-chain (3R)-3-hydroxyacyl-CoA dehydratase 2	Hacd2			0.249478	0.604664	0.0758098	0.309984	0.155636	3	0.0472944
O88879	Apoptotic protease-activating factor 1	Apaf1			0.233497	0.163306	0.568561	0.321788	0.125039	3	0.0323503
Q62018	RNA polymerase-associated protein CTR9 homolog	Ctr9			0.42908		0.235452	0.332266	0.0968142	2	0.0916642
Q9R0C8	Guanine nucleotide exchange factor VAV3	Vav3			0.430161		0.2355	0.33283	0.0973306	2	0.0922233
Q99KD5	Protein unc-45 homolog A	Unc45a			0.254637	0.213013	0.562208	0.343286	0.110119	3	0.0269841
Q3U487	E3 ubiquitin-protein ligase HECTD3	Hectd3			0.3078	0.189198	0.542475	0.346491	0.103801	3	0.0243126
E9PYI3	Phosphoinositide phospholipase C;1-phosphatidylinositol 4,5-bisphosphate phosphodiesterase beta-2	Plcb2			0.494745	0.317028	0.230195	0.347322	0.0778568	3	0.013933
F6TVP2		Samhd1			0.356109	0.302734	0.400309	0.353051	0.0282087	3	0.00189579
Q9DC28-2	Casein kinase I isoform delta;Casein kinase I isoform epsilon	Csnk1d;Csnk1e			0.429402		0.291014	0.360208	0.0691941	2	0.0685845
A2BE28-2	Ribosomal biogenesis protein LAS1L	Las1l			0.310545	0.160889	0.609879	0.360438	0.131991	3	0.0400502
Q99PG2	Opioid growth factor receptor	Ogfr			0.27371	0.502901	0.319454	0.365355	0.0700292	3	0.0119578
P70218	Mitogen-activated protein kinase kinase kinase kinase 1	Map4k1			0.325086	0.204425	0.579262	0.369591	0.110471	3	0.0293621
Q9Z2X8	Kelch-like ECH-associated protein 1	Keap1			0.279128		0.465993	0.372561	0.0934328	2	0.0941083
E9Q2I3	Protein phosphatase 1M	Ppm1m			0.3894	0.360066		0.374733	0.0146672	2	0.0149307
Q8BQM4	HEAT repeat-containing protein 3	Heatr3			0.418182		0.338378	0.37828	0.0399018	2	0.0408021
P36916	Guanine nucleotide-binding protein-like 1	Gnl1			0.105176	0.402362	0.627906	0.378481	0.151371	3	0.0545117
Q8CDM8	Protein FAM160B1	Fam160b1			0.652707	0.270435	0.229036	0.384059	0.134855	3	0.0447426
Q62481	Vacuolar protein sorting-associated protein 72 homolog	Vps72			0.473418	0.554766	0.131624	0.386603	0.129634	3	0.0418781
Q3TLR3	E3 ubiquitin-protein ligase TRIM32	Trim32			0.29612		0.484284	0.390202	0.0940823	2	0.0974521
F6ZHD8	1,4-alpha-glucan-branching enzyme	Gbe1			0.242715	0.328128	0.6011	0.390647	0.108076	3	0.0300469
A2AD03	Rab proteins geranylgeranyltransferase component A 1	Chm			0.325777	0.599976	0.254458	0.393403	0.105318	3	0.0288464
Q8R5L3-2	Vam6/Vps39-like protein	Vps39			0.325606		0.461514	0.39356	0.0679539	2	0.0710393
Q8K0C1	Importin-13	Ipo13			0.476132		0.316173	0.396152	0.0799793	2	0.083832
F8VQ05		Fryl			0.282219	0.531832	0.375346	0.396466	0.0728268	3	0.0142501
A2AWA9	Rab GTPase-activating protein 1	Rabgap1			0.253511	0.146327	0.804245	0.401361	0.203804	3	0.0989919
Q921L5	Conserved oligomeric Golgi complex subunit 2	Cog2			0.490973		0.312354	0.401663	0.0893099	2	0.0943278
Q9DC40	Telomere length regulation protein TEL2 homolog	Telo2			0.356353		0.449942	0.403147	0.0467945	2	0.0498104
Q3B7Z2	Oxysterol-binding protein 1	Osbp			0.495841	0.629817	0.100099	0.408586	0.159018	3	0.0652945
D3Z7V3	Sarcolemmal membrane-associated protein	Slmap			0.474594	0.347757		0.411175	0.0634184	2	0.0683028
Q5UE59	Kinesin light chain 1	Klc1			0.395309	0.439274		0.417292	0.0219824	2	0.0240048
A2AGQ3	MAP kinase-activating death domain protein	Madd			0.334724	0.247849	0.675326	0.4193	0.130447	3	0.0469373										Q80U28-14	A0A0R4J1F4	A2AGR0	Q80U28-3	Q80U28-15	Q80U28	Q80U28-11	Q80U28-8	Q80U28-7	Q80U28-6	Q80U28-5	Q80U28-4	Q80U28-9	Q80U28-2	Q80U28-10	A6PWP8	Q80U28-13	Q80U28-12
D3YWK1	WD repeat domain phosphoinositide-interacting protein 2	Wipi2			0.472455		0.377672	0.425063	0.0473915	2	0.0523576
Q8BX57	PX domain-containing protein kinase-like protein	Pxk			0.602249	0.571939	0.105473	0.426554	0.160779	3	0.0704079
Q3TPX4	Exocyst complex component 5	Exoc5			0.183729	0.465277	0.637088	0.428698	0.132145	3	0.0495586
E9Q6A7		Bptf			0.415241		0.470461	0.442851	0.0276097	2	0.0315221
Q6NZL1		Dhx37			0.601728	0.191491	0.542372	0.445197	0.128005	3	0.0493269
Q8K4R4	Cytoplasmic phosphatidylinositol transfer protein 1	Pitpnc1			0.147708	0.60897	0.581828	0.446169	0.149436	3	0.0657093
A6H5Y3	Methionine synthase	Mtr			0.0866358	0.580291	0.67179	0.446239	0.181731	3	0.0929308
E9Q3L2		Pi4ka			0.651442	0.224094	0.472876	0.449471	0.123919	3	0.0471137
E9PUR6	Glucocorticoid receptor	Nr3c1			0.498476	0.383778	0.46779	0.450015	0.0342825	3	0.00386296
Q91ZU6-3	Dystonin	Dst			0.498631	0.409866		0.454249	0.0443824	2	0.0516585
G3X8X7	Vacuolar protein sorting-associated protein 16 homolog	Vps16			0.601989	0.367996	0.393541	0.454509	0.0741081	3	0.017961
Q8CDA1	Phosphatidylinositide phosphatase SAC2	Inpp5f			0.391786	0.218389	0.765811	0.458662	0.161526	3	0.0786698
Q8C0D5	Elongation factor Tu GTP-binding domain-containing protein 1	Eftud1			0.28726	0.273952	0.816291	0.459168	0.178603	3	0.0939416
B2RUM8	ATP-dependent RNA helicase DDX18	Ddx18			0.386417	0.312349	0.681837	0.460201	0.112862	3	0.0410425
A2AAN0	Exocyst complex component 7	Exoc7			0.434252	0.30538	0.642655	0.460763	0.0982611	3	0.0316376
Q8CBA2	Schlafen family member 5	Slfn5			0.433077	0.35189	0.601596	0.462188	0.0735387	3	0.0181884
Q923B1	Lariat debranching enzyme	Dbr1			0.446389	0.208014	0.734802	0.463068	0.152299	3	0.0718879
Q5UAK0-4	Mesoderm induction early response protein 1	Mier1			0.460857		0.468371	0.464614	0.00375695	2	0.00446726
Q80U16	Protein FAM65B	Fam65b			0.437614	0.222064	0.758079	0.472586	0.155719	3	0.0772116
B1AR17		Chd3			0.646253	0.113976	0.658996	0.473075	0.179587	3	0.0991787
A6H5Z3	Exocyst complex component 6B	Exoc6b			0.698931	0.358683	0.381305	0.47964	0.10984	3	0.0417839
Q6KCD5-2	Nipped-B-like protein	Nipbl			0.357751	0.735162	0.347752	0.480222	0.127503	3	0.0552349
Q5NBU4	Tektin-1	Tekt1			0.223946	0.488606	0.732943	0.481832	0.146974	3	0.0718851
Q3TJ22		Aamp			0.40058		0.564146	0.482363	0.081783	2	0.0997569
Q99LG2	Transportin-2	Tnpo2			0.187609	0.703706	0.5715	0.487605	0.154777	3	0.0803943
A2AVR1	Tetratricopeptide repeat protein 4	Ttc4			0.334187	0.368643	0.761367	0.488065	0.137012	3	0.0647497
P41245	Matrix metalloproteinase-9	Mmp9			0.551465	0.430714		0.491089	0.0603754	2	0.075175
Q9QYG0-2	Protein NDRG2	Ndrg2			0.531775	0.321621	0.630933	0.494776	0.0911868	3	0.0310659
Q8VC03	Echinoderm microtubule-associated protein-like 3	Eml3			0.454573	0.626779	0.409638	0.496997	0.0661749	3	0.0168712
Q8BRB0	Conserved oligomeric Golgi complex subunit 6	Cog6			0.574126	0.421095		0.497611	0.0765154	2	0.0962197
Q5SW15	Methyltransferase-like protein;Methyltransferase-like protein 16	Mettl16			0.549453	0.559286	0.388963	0.499234	0.0552086	3	0.0119375
Q9WU78	Programmed cell death 6-interacting protein	Pdcd6ip			0.391098	0.620814	0.493591	0.501834	0.0664413	3	0.0173271
Q9Z160	Conserved oligomeric Golgi complex subunit 1	Cog1			0.748608	0.557499	0.203803	0.503303	0.159589	3	0.0895797
Q8CJG1	Protein argonaute-1	Ago1			0.427898	0.389389	0.698473	0.505253	0.0972472	3	0.0365317
Q64511	DNA topoisomerase 2-beta	Top2b			0.475848	0.356217	0.693693	0.508586	0.0987864	3	0.0381155
H3BKS8	tRNA (guanine(26)-N(2))-dimethyltransferase	Trmt1			0.58321		0.434817	0.509013	0.0741963	2	0.0954814
Q3UYM1	NEDD8 ultimate buster 1	Nub1			0.437431	0.56549	0.528135	0.510352	0.0380218	3	0.00597575
E9QAP7		Taf4a			0.487957	0.451487	0.592275	0.510573	0.0421856	3	0.00734761
Q3U2G9	N-acetyl-D-glucosamine kinase	Nagk			0.530945		0.505041	0.517993	0.0129522	2	0.0171027
E9Q640	RNA-binding protein 26	Rbm26			0.541414	0.300185	0.718526	0.520042	0.121237	3	0.0582833
Q91XL1		Lrg1			0.564215	0.48794		0.526077	0.0381373	2	0.0511196
P28271	Cytoplasmic aconitate hydratase	Aco1			0.319806	0.466386	0.794554	0.526915	0.14035	3	0.0778713
Q9QZD4	DNA repair endonuclease XPF	Ercc4			0.520412	0.607265	0.4543	0.527326	0.0442923	3	0.00866677
Q8VDB2	Dol-P-Man:Man(7)GlcNAc(2)-PP-Dol alpha-1,6-mannosyltransferase	Alg12			0.538826		0.527602	0.533214	0.00561232	2	0.00765392
B2RWS6	Histone acetyltransferase p300	Ep300			0.526859	0.624505	0.449002	0.533455	0.0507706	3	0.0116361
Q68FG2		Sptbn2			0.496534		0.570382	0.533458	0.0369238	2	0.0502796
Q3U9E2	Proto-oncogene vav	Vav1			0.280995	0.587838	0.732813	0.533882	0.13319	3	0.0728401
Q8VCD5	Mediator of RNA polymerase II transcription subunit 17	Med17			0.579122	0.567565	0.455637	0.534108	0.039377	3	0.00706791
Q3UDE2	Tubulin--tyrosine ligase-like protein 12	Ttll12			0.244154	0.729527	0.629315	0.534332	0.147945	3	0.0878405
Q8CG46	Structural maintenance of chromosomes protein 5	Smc5			0.546655	0.359182	0.698675	0.534837	0.0981812	3	0.041778
Q3TI84	Cell division cycle protein 16 homolog	Cdc16			0.503669	0.566052		0.53486	0.0311914	2	0.0426267
Q5SVP0		9930111J21Rik1;Gm5431;Gm12185			0.813495	0.275797	0.516217	0.53517	0.155509	3	0.0960666
A2AU91	Tumor suppressor p53-binding protein 1	Trp53bp1;Tp53bp1			0.45365	0.800556	0.356472	0.536892	0.134783	3	0.0752664
Q8CG29	Unconventional myosin-If	Myo1f			0.263823	0.713028	0.639149	0.538667	0.139067	3	0.080103
Q80Y81-2	Zinc phosphodiesterase ELAC protein 2	Elac2			0.557501	0.369571	0.702638	0.543237	0.0964123	3	0.0417812
Q8K284	General transcription factor 3C polypeptide 1	Gtf3c1			0.584574	0.507664	0.539622	0.543953	0.0223074	3	0.0023841
Q99J09	Methylosome protein 50	Wdr77			0.488378		0.603842	0.54611	0.0577321	2	0.0805417
Q8BGW0	Protein THEMIS	Themis			0.308182	0.821631	0.509597	0.54647	0.149362	3	0.0934974
Q05D44	Eukaryotic translation initiation factor 5B	Eif5b			0.390675	0.45017	0.805626	0.548824	0.129545	3	0.0734717
D3Z0K6		Rsbn1l			0.561008	0.507916	0.584042	0.550988	0.0225395	3	0.00251035
P58854	Gamma-tubulin complex component 3	Tubgcp3			0.71332	0.414373	0.527588	0.55176	0.0871408	3	0.0357779
Q3UH60	Disco-interacting protein 2 homolog B	Dip2b			0.517643		0.588245	0.552944	0.0353007	2	0.050165
Q6P2B1	Transportin-3	Tnpo3			0.368433	0.826216	0.469143	0.554597	0.138886	3	0.0850166
A0A0R4IZY9	tRNA-dihydrouridine(47) synthase [NAD(P)(+)]-like	Dus3l			0.678881	0.735879	0.264729	0.559829	0.148465	3	0.0974233
Q3TKV1	26S proteasome non-ATPase regulatory subunit 2	Psmd2;Gm5422			0.435636	0.581637	0.664132	0.560468	0.0668047	3	0.0223303
Q8BMJ3	Eukaryotic translation initiation factor 1A, X-chromosomal	Eif1ax;Gm5039			0.655111	0.409191	0.619485	0.561262	0.0767281	3	0.0292491
Q3UP87	Neutrophil elastase	Elane			0.570768	0.552128		0.561448	0.00931999	2	0.0135272
O08759	Ubiquitin-protein ligase E3A	Ube3a			0.540502	0.375085	0.770846	0.562144	0.114758	3	0.0623373
Q8BP56	Acid trehalase-like protein 1	Athl1			0.529924		0.605328	0.567626	0.0377023	2	0.0553722
Q6P8H8	Probable dolichyl pyrophosphate Glc1Man9GlcNAc2 alpha-1,3-glucosyltransferase	Alg8			0.559127	0.576891		0.568009	0.00888186	2	0.0130872
E9PV80	Nuclear receptor coactivator 2	Ncoa2			0.684991	0.518668	0.504794	0.569485	0.057892	3	0.0176064
Q9DBC3	Cap-specific mRNA (nucleoside-2-O-)-methyltransferase 1	Cmtr1			0.546538	0.619524	0.542909	0.569657	0.0249557	3	0.003346
O08529	Calpain-2 catalytic subunit	Capn2			0.339904	0.601371	0.768435	0.569903	0.124703	3	0.0747606
P33215	Protein NEDD1	Nedd1			0.553855	0.612433	0.545851	0.570713	0.0209876	3	0.00238165
A0A087WSN6	Fibronectin;Anastellin	Fn1			0.552581	0.472771	0.696513	0.573955	0.0654672	3	0.0228075
A2ANY6		Mdn1			0.47038	0.814449	0.444106	0.576312	0.11931	3	0.0709608
Q3UHD9-2	Arf-GAP with GTPase, ANK repeat and PH domain-containing protein 2	Agap2			0.532098	0.504666	0.707968	0.581577	0.0636897	3	0.0223937
A2AGH8	Mediator of RNA polymerase II transcription subunit 12	Med12			0.653979	0.496026	0.597376	0.58246	0.046203	3	0.0120242
Q9JK91	DNA mismatch repair protein Mlh1	Mlh1			0.603374	0.450207	0.699146	0.584242	0.0724964	3	0.0290855
Q8CJG0	Protein argonaute-2	Ago2			0.437867	0.588689	0.726408	0.584321	0.0833233	3	0.0379105
Q61263	Sterol O-acyltransferase 1	Soat1			0.413022	0.861835	0.478406	0.584421	0.139985	3	0.0972023
E9PYA3	Hydroxyacylglutathione hydrolase, mitochondrial	Hagh			0.352812	0.728534	0.674532	0.585293	0.117281	3	0.0715061
A2AF47	Dedicator of cytokinesis protein 11	Dock11			0.561798	0.410545	0.805651	0.592665	0.115097	3	0.0713956
Q5SQX6	Cytoplasmic FMR1-interacting protein 2	Cyfip2			0.41603	0.508173	0.854031	0.592745	0.133324	3	0.0925365
Q8R5F7-2	Interferon-induced helicase C domain-containing protein 1	Ifih1			0.357821	0.778862	0.641629	0.592771	0.123975	3	0.0815097
Q3TTV6	Tuftelin-interacting protein 11	Tfip11			0.634792		0.563732	0.599262	0.03553	2	0.0562964
Q8R409	Protein HEXIM1	Hexim1			0.591929	0.622274		0.607101	0.0151724	2	0.0245719
Q6P549	Phosphatidylinositol 3,4,5-trisphosphate 5-phosphatase 2	Inppl1			0.561959		0.655061	0.60851	0.0465508	2	0.0753446
Q91VN6	Probable ATP-dependent RNA helicase DDX41	Ddx41			0.64588		0.575533	0.610706	0.0351734	2	0.057364
Q8BYY4	Tetratricopeptide repeat protein 39B	Ttc39b			0.649276	0.575288		0.612282	0.0369944	2	0.0605602
A2AE27	AMP deaminase 2	Ampd2			0.573995	0.621862	0.641026	0.612294	0.0199328	3	0.00263276
Q6P5B5	Fragile X mental retardation syndrome-related protein 2	Fxr2			0.715015	0.477297	0.646825	0.613046	0.0706713	3	0.0317742
A2A7S7	Tyrosine--tRNA ligase;Tyrosine--tRNA ligase, cytoplasmic;Tyrosine--tRNA ligase, cytoplasmic, N-terminally processed	Yars			0.512094	0.501847	0.827108	0.613683	0.106754	3	0.0685978
A2BFF8	Cytoplasmic dynein 1 intermediate chain 2	Dync1i2			0.539113	0.716428	0.59175	0.615764	0.0525759	3	0.0182131
P0CG14	Chromosome transmission fidelity protein 8 homolog isoform 2	Chtf8			0.533336	0.583332	0.745589	0.620752	0.0640651	3	0.0273701
P28738	Kinesin heavy chain isoform 5C	Kif5c			0.632126		0.614019	0.623072	0.00905364	2	0.0152884
E9PYJ6	Focadhesin	Focad			0.668465		0.578101	0.623283	0.0451823	2	0.0759914
F8VPQ2		Arid4a			0.661122		0.587788	0.624455	0.0366668	2	0.0619607
E0CZ72	Kinesin-like protein;Kinesin-like protein KIF2A	Kif2a			0.593087	0.640315	0.641094	0.624832	0.0158743	3	0.00178556
Q80UK8	Integrator complex subunit 2	Ints2			0.693695	0.448449	0.732476	0.624873	0.0889197	3	0.0518558
Q8BNQ4	Transcription factor Sp2	Sp2			0.712637	0.771324	0.395592	0.626518	0.116699	3	0.0853228
Q3TWY9	Ras-related protein Rab-28	Rab28			0.520244	0.670478	0.692908	0.627876	0.0542045	3	0.0205653
A0A087WRZ7	Myosin light chain 1/3, skeletal muscle isoform;Myosin light chain 3	Myl1;Myl3			0.483535	0.836667	0.573967	0.63139	0.105907	3	0.0735568
Q8BG60-2	Thioredoxin-interacting protein	Txnip			0.658915		0.606657	0.632786	0.0261289	2	0.0452221
Q8K3X4	Interferon regulatory factor 2-binding protein-like	Irf2bpl			0.427314	0.673876	0.801352	0.634181	0.109784	3	0.0794746
Q921W7	Testin	Tes			0.500547	0.71727	0.689958	0.635925	0.0681465	3	0.0332953
P52633	Signal transducer and transcription activator 6	Stat6			0.447072	0.684736	0.784981	0.63893	0.100198	3	0.0691196
Q8BMA6	Signal recognition particle subunit SRP68	Srp68			0.723648	0.788977	0.404815	0.639147	0.118674	3	0.0932709
Q3TAA8	Phosphatidylinositol glycan anchor biosynthesis class U protein	Pigu			0.635545		0.646856	0.641201	0.00565537	2	0.0100335
Q8CGC6	RNA-binding protein 28	Rbm28				0.608674	0.676808	0.642741	0.0340668	2	0.0605225
P11672	Neutrophil gelatinase-associated lipocalin	Lcn2			0.692272	0.593274		0.642773	0.0494991	2	0.087655
G3X9K4	Serine/threonine-protein phosphatase 6 regulatory subunit 2	Ppp6r2			0.694289		0.593953	0.644121	0.0501683	2	0.0891568
Q9CXF4	TBC1 domain family member 15	Tbc1d15			0.558004	0.823652	0.55375	0.645135	0.0892667	3	0.0578423
Q8CHK3	Lysophospholipid acyltransferase 7	Mboat7			0.694991	0.785033	0.456336	0.645453	0.0980663	3	0.0687136
Q8VE88-2	Protein FAM114A2	Fam114a2			0.768439	0.460934	0.70914	0.646171	0.0941871	3	0.0641193
A0A077S2U6	Lysozyme;Lysozyme C-2	Lyz2			0.61442	0.684128		0.649274	0.0348536	2	0.0630575
E9Q4K7	Kinesin-like protein	Kif13b			0.424192	0.725851	0.798815	0.649619	0.114665	3	0.0924814
P61406	Telomerase-binding protein EST1A	Smg6			0.610211		0.689901	0.650056	0.0398452	2	0.0721757
Q8R016	Bleomycin hydrolase	Blmh			0.547921	0.604767	0.801804	0.651497	0.0769243	3	0.0454267
A0A0R4J187	X-ray repair cross-complementing protein 6	Xrcc6			0.545166	0.607942	0.801421	0.651509	0.0771151	3	0.0456401
A0A0R4J1G2	Cathelin-related antimicrobial peptide	Camp			0.633838	0.674609		0.654223	0.0203857	2	0.0374893
Q3UQH7	Upstream stimulatory factor 1	Usf1			0.61231		0.697981	0.655146	0.0428354	2	0.0786735
E9Q394		Akap13			0.52633	0.646437	0.801635	0.658134	0.0796886	3	0.050273
Q9QZE5	Coatomer subunit gamma-1	Copg1			0.459191	0.738748	0.780497	0.659479	0.100866	3	0.0776581
F8VPX1	Ubiquitin carboxyl-terminal hydrolase;Ubiquitin carboxyl-terminal hydrolase 7	Usp7			0.618019	0.582496	0.793208	0.664574	0.0651294	3	0.0356953
P48722	Heat shock 70 kDa protein 4L	Hspa4l			0.494585	0.708413	0.793329	0.665442	0.088876	3	0.063883
Q11011	Puromycin-sensitive aminopeptidase	Npepps			0.504943	0.738562	0.753421	0.665642	0.0804639	3	0.0533234
Q3TZZ7	Extended synaptotagmin-2	Esyt2			0.877107	0.515894	0.615486	0.669496	0.107714	3	0.0918206
Q3UCW0	Tumor susceptibility gene 101 protein	Tsg101			0.537461	0.835209	0.638814	0.670494	0.0874	3	0.063706
D3Z6P2	Zinc finger protein 740	Zfp740;Znf740				0.672441	0.67057	0.671505	0.000935625	2	0.00181323
P42867	UDP-N-acetylglucosamine--dolichyl-phosphate N-acetylglucosaminephosphotransferase	Dpagt1			0.73535	0.484004	0.798242	0.672532	0.0959965	3	0.0762382
Q61183	Poly(A) polymerase alpha	Papola			0.569589	0.646165	0.803634	0.67313	0.068895	3	0.0416677
Z4YKC4	Eukaryotic translation initiation factor 4 gamma 3	Eif4g3			0.488145	0.841517	0.696376	0.675346	0.10255	3	0.0869593
Q8BHL5-2	Engulfment and cell motility protein 2	Elmo2			0.59631	0.861544	0.579453	0.679102	0.0913506	3	0.0723532
E9Q361	Integrator complex subunit 10	Ints10			0.660589	0.703131	0.682986	0.682235	0.0122867	3	0.00149171
Q921C5	Protein bicaudal D homolog 2	Bicd2			0.639353		0.725893	0.682623	0.0432698	2	0.086262
G3X8R5	Glutamine-rich protein 1	Qrich1			0.525891	0.783841	0.744192	0.684642	0.0801962	3	0.0590038
Q8K124	Pleckstrin homology domain-containing family O member 2	Plekho2			0.657912	0.74936	0.646955	0.684743	0.0324633	3	0.0104379
Q6A0A9	Constitutive coactivator of PPAR-gamma-like protein 1	FAM120A			0.651529	0.622644	0.794216	0.689463	0.0530362	3	0.0279516
Q3UJ95	Phosphatidylinositol 5-phosphate 4-kinase type-2 beta	Pip4k2b			0.735614	0.727132	0.624479	0.695742	0.0357153	3	0.0135008
Q9Z2D0	Myotubularin-related protein 9	Mtmr9			0.654427	0.74346		0.698943	0.0445168	2	0.0934589
P97452	Ribosome biogenesis protein BOP1	Bop1			0.742079	0.602771	0.754723	0.699858	0.0486804	3	0.0253115
A8Y5Q1	[Pyruvate dehydrogenase [acetyl-transferring]]-phosphatase 1, mitochondrial	Pdp1			0.753387	0.835816	0.52312	0.704107	0.0935699	3	0.0871298
A0A0R4J090	Antigen-presenting glycoprotein CD1d1;Antigen-presenting glycoprotein CD1d2	Cd1d1;Cd1d2			0.706137	0.853054	0.560111	0.706434	0.0845655	3	0.0738995
E9QJS1	Tyrosine-protein kinase;Non-receptor tyrosine-protein kinase TYK2	Tyk2			0.896163	0.655245	0.573211	0.708206	0.096916	3	0.0948769
P22892	AP-1 complex subunit gamma-1	Ap1g1			0.569422	0.839602	0.727704	0.712242	0.0783763	3	0.0668337
Q1HFZ0	tRNA (cytosine(34)-C(5))-methyltransferase	Nsun2			0.631111	0.73114	0.794989	0.71908	0.0476902	3	0.027631
Q8BMQ2	General transcription factor 3C polypeptide 4	Gtf3c4			0.840175	0.775071	0.543601	0.719616	0.0899918	3	0.0894137
Q7JCY9	ATP synthase subunit a	mt-Atp6;Mtatp6			0.550733	0.844482	0.769368	0.721528	0.0881075	3	0.08721
P97333	Neuropilin-1	Nrp1			0.664589	0.685163	0.824661	0.724805	0.0502802	3	0.0317983
P39054	Dynamin-2	Dnm2			0.692639	0.722511	0.766778	0.72731	0.0215362	3	0.00617958
Q60902-2	Epidermal growth factor receptor substrate 15-like 1	Eps15l1			0.623896	0.808498	0.752709	0.728368	0.0546622	3	0.0381911
Q80YQ2	Mediator of RNA polymerase II transcription subunit 23	Med23			0.837828	0.648529	0.703384	0.729914	0.0562328	3	0.0407192
Q0VEE0	5-nucleotidase	Nt5e			0.795571	0.69188	0.707222	0.731558	0.0323116	3	0.0141808
Q9EPU0-2	Regulator of nonsense transcripts 1	Upf1			0.57499	0.813122	0.810792	0.732968	0.0789918	3	0.0774735
O88271	Craniofacial development protein 1	Cfdp1			0.796812	0.730649	0.672943	0.733468	0.0357855	3	0.0175534
Q543M7	Importin subunit alpha;Importin subunit alpha-4	Kpna3			0.726147	0.616405	0.867863	0.736805	0.0727849	3	0.0686901
Q60996-3	Serine/threonine-protein phosphatase 2A 56 kDa regulatory subunit gamma isoform	Ppp2r5c			0.690937	0.694732	0.845358	0.743676	0.050853	3	0.0371787
Q7TPR4	Alpha-actinin-1	Actn1			0.621065	0.855965	0.760171	0.745733	0.068193	3	0.0649945
Q8CH18	Cell division cycle and apoptosis regulator protein 1	Ccar1			0.679798	0.709884	0.850921	0.746868	0.0527466	3	0.0407826
E9PZW8		Myo9b			0.753483	0.647758	0.848716	0.749986	0.058038	3	0.0498901
A0A0U1RNN5	Leukosialin	Spn			0.899127	0.645916	0.720831	0.755291	0.0750992	3	0.0826714
Q8CJF7	Protein ELYS	Ahctf1			0.805995	0.795056	0.667466	0.756172	0.0444652	3	0.0316843
Q9JMG1	Endothelial differentiation-related factor 1	Edf1			0.718882	0.787905	0.764064	0.75695	0.0202403	3	0.00686368
F8WHU7	Cohesin subunit SA-1	Stag1			0.861786	0.712747	0.698106	0.757546	0.0522908	3	0.0435022
Q9JIF7	Coatomer subunit beta	Copb1			0.753517	0.76918	0.755162	0.759286	0.00496957	3	0.00042595
Q58EU6	60S ribosomal protein L5	Rpl5			0.706494	0.699807	0.872012	0.759438	0.0563203	3	0.0506811
A0A0R4IZX1	Differentially expressed in FDCP 6	Def6			0.682169	0.801964	0.817072	0.767068	0.0426732	3	0.0319621
Q5U3K5	Rab-like protein 6	Rabl6			0.754927		0.779958	0.767443	0.0125155	2	0.0342278
E9QP19	E3 ubiquitin-protein ligase TRIM33	Trim33			0.747882		0.803472	0.775677	0.0277948	2	0.0784806
O88627	Sodium/nucleoside cotransporter 2	Slc28a2			0.792665	0.758814		0.77574	0.0169256	2	0.0479566
Q542F4	DNA replication licensing factor MCM4	Mcm4			0.743485	0.742158	0.853737	0.779793	0.0369738	3	0.0270532
Q01853	Transitional endoplasmic reticulum ATPase	Vcp			0.717624	0.813164	0.815788	0.782192	0.0322928	3	0.0212826
Q99L88	Beta-1-syntrophin	Sntb1			0.725487	0.747437	0.885852	0.786259	0.0501982	3	0.0509761
Q8R0G9	Nuclear pore complex protein Nup133	Nup133			0.857986	0.657285	0.846355	0.787209	0.0650484	3	0.0821028
Q3TJY1	Microspherule protein 1	Mcrs1			0.784633		0.811741	0.798187	0.013554	2	0.0426921
D3YWT0	Signal peptidase complex catalytic subunit SEC11;Signal peptidase complex catalytic subunit SEC11A	Sec11a			1.19093	1.11711	1.32238	1.21014	0.0600302	3	0.0728058
P84104-2	Serine/arginine-rich splicing factor 3	Srsf3;Gm12355			1.13214	1.15754	1.35262	1.2141	0.0696471	3	0.0915271
Q61686	Chromobox protein homolog 5	Cbx5			1.29843	1.12713	1.2378	1.22112	0.0501469	3	0.0477761
Q8K0D0-2	Cyclin-dependent kinase 17	Cdk17			1.24961	1.20816		1.22889	0.020723	2	0.0574816
Q61029	Lamina-associated polypeptide 2, isoforms beta/delta/epsilon/gamma	Tmpo			1.18763	1.37515	1.12474	1.22917	0.0752134	3	0.0929399
Q9JKR6	Hypoxia up-regulated protein 1	Hyou1			1.18755	1.31476	1.18796	1.23009	0.0423348	3	0.0322251
Q0PD49	Ras-related protein Rab-8B	Rab8b			1.26507	1.13831	1.29819	1.23385	0.0487217	3	0.0407705
Q99LC5	Electron transfer flavoprotein subunit alpha, mitochondrial	Etfa			1.25752	1.31092	1.14463	1.23769	0.0490182	3	0.0399963
Q78ZJ8	Ras-related protein Rab-11B	Rab11b;Rab11a			1.24273	1.17418	1.29668	1.23786	0.0354446	3	0.0214913
A0A0A6YVS2	Transmembrane and coiled-coil domain-containing protein 1	Tmco1			1.37467	1.19967	1.14707	1.24047	0.0687964	3	0.072997
Q3TBT3	Stimulator of interferon genes protein	Tmem173			1.23409	1.26393	1.22711	1.24171	0.0112919	3	0.00217528
L7N466	5-formyltetrahydrofolate cyclo-ligase	Mthfsl			1.15145	1.2444	1.33544	1.24377	0.053114	3	0.0443421
Q4FJX9	Superoxide dismutase;Superoxide dismutase [Mn], mitochondrial	Sod2			1.26703	1.15886	1.3109	1.24559	0.0451787	3	0.0322141
Q91YJ3	Thymocyte nuclear protein 1	Thyn1			1.09574	1.38475	1.25634	1.24561	0.0836013	3	0.098959
Q9CPP6	NADH dehydrogenase [ubiquinone] 1 alpha subcomplex subunit 5	Ndufa5			1.31141	1.25768	1.18946	1.25285	0.0352882	3	0.0189262
Q9DBD5	Proline-, glutamic acid- and leucine-rich protein 1	Pelp1			1.24381	1.27011	1.24962	1.25451	0.00797847	3	0.000981236
Q545A2	ADP/ATP translocase 2;ADP/ATP translocase 2, N-terminally processed	Slc25a5			1.36173	1.28496	1.11774	1.25481	0.0720305	3	0.071451
Q3U2W2	Myb-binding protein 1A	Mybbp1a			1.11374	1.29362	1.37237	1.25991	0.0765384	3	0.0768567
O35654	DNA polymerase delta subunit 2	Pold2			1.191	1.35373	1.23693	1.26055	0.0484392	3	0.0328677
Q50HX4	Ras-related protein Rab-14	Rab14			1.1582	1.23114	1.39441	1.26125	0.0698284	3	0.0645954
F2Z490	Diacylglycerol kinase epsilon	Dgke			1.28226	1.24088		1.26157	0.02069	2	0.0502521
Q9DCC5	Chromobox protein homolog 3	Cbx3			1.13421	1.25754	1.39419	1.26198	0.0750803	3	0.073226
Q5RL57	A-kinase anchor protein 8-like	Akap8l			1.28564		1.25588	1.27076	0.014882	2	0.0349558
A2AU62	RNA-binding protein Raly	Raly			1.35644	1.25017	1.21584	1.27415	0.0423222	3	0.0230132
Q3TJ39	Ras-related protein Rab-5C	Rab5c			1.39713	1.21739	1.21964	1.27805	0.0595423	3	0.0429255
Q4FJQ0	Ras-related protein Rab-7a	Rab7;Rab7a			1.26764	1.25508	1.31682	1.27985	0.0188382	3	0.00450086
Q9DCX2	ATP synthase subunit d, mitochondrial	Atp5h;Gm10250			1.27539	1.33867	1.23022	1.28143	0.0314515	3	0.0122606
Q9D735	Uncharacterized protein C19orf43 homolog				1.30485	1.32377	1.24835	1.29233	0.022654	3	0.00595203
Q544Q7	Sodium/potassium-transporting ATPase subunit beta-3	Atp1b3			1.35664	1.36188	1.17008	1.2962	0.0630792	3	0.0424836
Q8BL97-3	Serine/arginine-rich splicing factor 7	Srsf7			1.42592	1.16214	1.34204	1.31003	0.07781	3	0.0575994
Q9CQE1	Protein NipSnap homolog 3B	Nipsnap3b			1.33882	1.38715	1.20757	1.31118	0.0536498	3	0.0284616
Q8BTW3	Exosome complex component MTR3	Exosc6			1.20467	1.36455	1.37147	1.31357	0.0544823	3	0.0288877
Q9D0K2	Succinyl-CoA:3-ketoacid coenzyme A transferase 1, mitochondrial;Succinyl-CoA:3-ketoacid-coenzyme A transferase	Oxct1			1.29609	1.44415	1.20566	1.3153	0.0695131	3	0.045327
P42125	Enoyl-CoA delta isomerase 1, mitochondrial	Eci1			1.35443	1.24456	1.35021	1.3164	0.0359416	3	0.0126593
Q9DB20	ATP synthase subunit O, mitochondrial	Atp5o			1.35493	1.19672	1.41043	1.32069	0.0640234	3	0.0376217
Q9D0L7	Armadillo repeat-containing protein 10	Armc10			1.47881	1.23265	1.26428	1.32525	0.0773226	3	0.0521366
Q5FWJ3	Vimentin	Vim			1.36771	1.3272	1.30126	1.33206	0.0193373	3	0.00337414
F8WHM5	Golgi apparatus protein 1	Glg1			1.36908	1.44871	1.17849	1.33209	0.0801699	3	0.053633
Q8R086	Sulfite oxidase, mitochondrial	Suox			1.38628	1.1729	1.44429	1.33449	0.0825122	3	0.055807
Q9DCY1	Peptidyl-prolyl cis-trans isomerase;Peptidyl-prolyl cis-trans isomerase B	Ppib			1.44769	1.28958	1.27835	1.33854	0.0546707	3	0.0251014
O88696	ATP-dependent Clp protease proteolytic subunit, mitochondrial	Clpp			1.3735	1.21272	1.43002	1.33875	0.0650924	3	0.0349973
Q925I1	ATPase family AAA domain-containing protein 3	Atad3			1.32029	1.34251	1.35367	1.33882	0.00981009	3	0.000837242
Q99LP6	GrpE protein homolog 1, mitochondrial	Grpel1			1.32952	1.40538	1.29073	1.34188	0.0336695	3	0.00956026
Q542B0	Exosome complex component RRP41	Exosc4			1.44983	1.26118	1.32535	1.34545	0.0553794	3	0.0247488
Q571E4	N-acetylgalactosamine-6-sulfatase	Galns			1.37253	1.32512		1.34882	0.023707	2	0.0432
Q69ZQ2	Pre-mRNA-splicing factor ISY1 homolog	Isy1			1.37025	1.17654	1.50721	1.35133	0.0959217	3	0.0671227
Q0PD38	Ras-related protein Rab-18	Rab18			1.52334	1.17073	1.38085	1.35831	0.10241	3	0.072874
Q9ERS2	NADH dehydrogenase [ubiquinone] 1 alpha subcomplex subunit 13	Ndufa13			1.55733	1.19229	1.33157	1.3604	0.10636	3	0.0771509
Q0VEW4	Proteolipid protein 2	Plp2			1.58678	1.21663	1.29166	1.36502	0.112972	3	0.0839069
Q9DCN2-2	NADH-cytochrome b5 reductase 3;NADH-cytochrome b5 reductase 3 membrane-bound form;NADH-cytochrome b5 reductase 3 soluble form;NADH-cytochrome b5 reductase	Cyb5r3			1.42184	1.35721	1.31705	1.36537	0.0305252	3	0.00690778
Q9D8V7	Signal peptidase complex catalytic subunit SEC11C	Sec11c			1.58344	1.21828	1.30774	1.36982	0.109889	3	0.0780915
P62315	Small nuclear ribonucleoprotein Sm D1	Snrpd1			1.24945	1.30123	1.56579	1.37216	0.0979615	3	0.0628288
A0A0R4J275	NADH dehydrogenase [ubiquinone] 1 alpha subcomplex subunit 12	Ndufa12			1.60473	1.27957	1.2334	1.37257	0.116842	3	0.085874
B2RRB2	Solute carrier family 2, facilitated glucose transporter member 12	Slc2a12				1.35042	1.39829	1.37435	0.0239357	2	0.0406493
P35550	rRNA 2-O-methyltransferase fibrillarin	Fbl			1.42196	1.34848	1.3566	1.37568	0.0232568	3	0.00381042
Q9CQX2	Cytochrome b5 type B	Cyb5b			1.31564	1.58372	1.23629	1.37855	0.105111	3	0.069193
Q3THG5	Cyclin-dependent kinase 7	Cdk7			1.44796	1.26762	1.4219	1.37916	0.0562752	3	0.0213266
Q99K48	Non-POU domain-containing octamer-binding protein	Nono			1.59693	1.28038	1.26054	1.37928	0.108973	3	0.0735566
Q8K2M0	39S ribosomal protein L38, mitochondrial	Mrpl38			1.15036	1.58669	1.40635	1.38113	0.126587	3	0.0948738
Q3U431	Ubiquitin-conjugating enzyme E2 G2	Ube2g2			1.47932	1.44906	1.22236	1.38358	0.0810813	3	0.0418936
P60904	DnaJ homolog subfamily C member 5	Dnajc5			1.30161	1.27372	1.57572	1.38369	0.0963565	3	0.0576669
Q99MI6	GTPase IMAP family member 3	Gimap3			1.40562	1.49419	1.25492	1.38491	0.0698426	3	0.0313834
Q9CQF3	Cleavage and polyadenylation specificity factor subunit 5	Nudt21			1.40401	1.18422	1.57146	1.38656	0.112125	3	0.0748142
Q9DCW4	Electron transfer flavoprotein subunit beta	Etfb			1.43597	1.30743	1.41935	1.38758	0.0403609	3	0.0106708
Q9D3P8	Plasminogen receptor (KT)	Plgrkt			1.65655	1.28159	1.23857	1.39224	0.132737	3	0.0979804
Q3TXU8	Membrane-associated progesterone receptor component 1	Pgrmc1			1.65573	1.29615	1.25504	1.40231	0.127266	3	0.0871839
A2AER7	Polyglutamine-binding protein 1	Pqbp1			1.25899	1.47875	1.47053	1.40276	0.071922	3	0.0304405
Q922B1	O-acetyl-ADP-ribose deacetylase MACROD1	Macrod1			1.49613	1.33265	1.38096	1.40325	0.0484877	3	0.0141522
D3YTT4	Isobutyryl-CoA dehydrogenase, mitochondrial	Acad8			1.37347	1.57763	1.29552	1.41554	0.0841115	3	0.038614
Q8VE95	UPF0598 protein C8orf82 homolog				1.31238	1.67356	1.26483	1.41692	0.129049	3	0.0839225
P20108	Thioredoxin-dependent peroxide reductase, mitochondrial	Prdx3			1.50351	1.17022	1.58165	1.41846	0.126154	3	0.0801157
Q8VEH3	ADP-ribosylation factor-like protein 8A	Arl8a			1.44783	1.38999		1.41891	0.028917	2	0.0438756
O54962	Barrier-to-autointegration factor;Barrier-to-autointegration factor, N-terminally processed	Banf1			1.18548	1.67204	1.40022	1.41925	0.140781	3	0.0966808
Q52L50	Ras-related protein Rap-1b	Rap1b			1.23025	1.60144	1.43341	1.4217	0.107313	3	0.0590781
Q8C5G6	Toll-interacting protein	Tollip			1.24639	1.53809	1.48484	1.4231	0.0896854	3	0.0421132
Q9CRD0	OCIA domain-containing protein 1	Ociad1			1.36662	1.61041	1.30027	1.42577	0.0942895	3	0.0457077
J3QNY1	Heterogeneous nuclear ribonucleoprotein A3	Gm9242;Hnrnpa3;Gm6793			1.24087	1.712	1.35858	1.43715	0.141562	3	0.0908077
Q8R4N0	Citrate lyase subunit beta-like protein, mitochondrial	Clybl			1.31402	1.71955	1.27986	1.43781	0.141214	3	0.090184
P01887	Beta-2-microglobulin	B2m			1.18453	1.63018	1.51112	1.44195	0.133217	3	0.0800971
O08579	Emerin	Emd			1.42613	1.65918	1.25118	1.4455	0.118176	3	0.063716
Q9DCM2	Glutathione S-transferase kappa 1	Gstk1			1.65867	1.1671	1.52058	1.44878	0.146373	3	0.0919433
Q3TAI4	Tumor protein D54	Tpd52l2			1.55459	1.24857	1.54413	1.4491	0.100308	3	0.0464394
H3BJY1	Synaptogyrin-2	Syngr2;Gm20708			1.47056	1.35189	1.53529	1.45258	0.0537029	3	0.0137896
Q99MN9	Propionyl-CoA carboxylase beta chain, mitochondrial	Pccb			1.63876	1.15085	1.5683	1.45264	0.152258	3	0.0969715
Q9JHF5	V-type proton ATPase subunit a	Tcirg1			1.52598	1.38331		1.45464	0.0713333	2	0.0990779
Q9WTX8	Mitotic spindle assembly checkpoint protein MAD1	Mad1l1			1.55558	1.5705	1.24029	1.45546	0.107669	3	0.0515973
Q9D023	Mitochondrial pyruvate carrier 2	Mpc2			1.46787	1.57671	1.32692	1.45717	0.0723054	3	0.0241133
Q9CR98	Protein FAM136A	Fam136a			1.37013	1.46277	1.56035	1.46442	0.0549189	3	0.0136972
Q0PD67	Ras-related protein Rab-1A	Rab1;Rab1A			1.62403	1.31532	1.46109	1.46681	0.089163	3	0.0346006
P08249	Malate dehydrogenase, mitochondrial	Mdh2			1.47514	1.70994	1.22461	1.4699	0.140129	3	0.0785899
Q548M4	Elongation of very long chain fatty acids protein;Elongation of very long chain fatty acids protein 1	Elovl1			1.44393	1.6856	1.28186	1.47047	0.117303	3	0.0569126
Q9DCF9	Translocon-associated protein subunit gamma	Ssr3			1.41619	1.44829	1.55412	1.47287	0.0416705	3	0.00767635
O08583	THO complex subunit 4;Aly/REF export factor 2	Alyref;Alyref2			1.34558	1.37541	1.71758	1.47952	0.119339	3	0.0567183
E9Q035		Gm20425			1.54379	1.5593	1.34915	1.48408	0.0676125	3	0.0189555
Q8CHP4	P2X purinoceptor;P2X purinoceptor 7	P2rx7			1.49128	1.63659	1.33341	1.4871	0.087546	3	0.0308175
Q9Z0J0	Epididymal secretory protein E1	Npc2			1.60002	1.25624	1.60682	1.48769	0.115744	3	0.0519733
F6V6T4	Transmembrane emp24 domain-containing protein 2	Tmed2			1.68762	1.21868	1.5737	1.49333	0.141212	3	0.0730667
Q8BFR4	N-acetylglucosamine-6-sulfatase	Gns			1.43553	1.51906	1.5743	1.50963	0.0403341	3	0.00620547
Q8BLD4		Tardbp			1.43356	1.58941		1.51149	0.0779247	2	0.0962489
Q8VDW0	ATP-dependent RNA helicase DDX39A	Ddx39a			1.41193	1.6852	1.45035	1.51583	0.0854106	3	0.0263383
O70503	Very-long-chain 3-oxoacyl-CoA reductase	Hsd17b12			1.63025	1.45899	1.46391	1.51771	0.0562839	3	0.0116137
P50171	Estradiol 17-beta-dehydrogenase 8	Hsd17b8;H2-Ke6			1.80746	1.32184	1.43223	1.52051	0.146973	3	0.0713057
Q91WK1	SPRY domain-containing protein 4	Spryd4			1.58784	1.20001	1.77846	1.5221	0.170188	3	0.0918493
A0A0A0MQ68	Glutaryl-CoA dehydrogenase, mitochondrial	Gcdh			1.71945	1.6137	1.2348	1.52265	0.147125	3	0.0709155
Q9JIH2	Nuclear pore complex protein Nup50	Nup50			1.31478	1.62451	1.66677	1.53536	0.110959	3	0.0403741
Q80Y14	Glutaredoxin-related protein 5, mitochondrial	Glrx5			1.53315	1.80365	1.28134	1.53938	0.15081	3	0.0700597
Q91XB7	Protein YIF1A	Yif1a			1.46746		1.61144	1.53945	0.0719907	2	0.0844592
Q91XH6	Vesicle transport through interaction with t-SNAREs homolog 1B	Vti1b			1.62666	1.36042	1.64911	1.5454	0.0927174	3	0.0277046
P57759	Endoplasmic reticulum resident protein 29	Erp29			1.43628	1.75356	1.44779	1.54588	0.103895	3	0.0343672
Q9D6K5	Synaptojanin-2-binding protein	Synj2bp;Gm20498			1.34688	1.89293	1.40538	1.5484	0.173093	3	0.0868436
Q5M9J2	Histidine triad nucleotide-binding protein 2, mitochondrial	Hint2			1.51413	1.44508	1.68662	1.54861	0.0718274	3	0.016713
Q99KR7	Peptidyl-prolyl cis-trans isomerase F, mitochondrial	Ppif			1.68729	1.43767	1.54464	1.55653	0.0723036	3	0.016463
Q9CQU0	Thioredoxin domain-containing protein 12	Txndc12			1.47311	1.33035	1.89497	1.56615	0.169498	3	0.0791399
Q921I0	ORM1-like protein 1	Ormdl1;Gm28778			1.73284	1.6497	1.33291	1.57182	0.121841	3	0.0425267
Q4FK74	ATP synthase subunit delta, mitochondrial	Atp5d			1.57902	1.5569	1.5907	1.57554	0.00991212	3	0.000296474
Q62311	Transcription initiation factor TFIID subunit 6	Taf6			1.311	1.80968	1.61707	1.57925	0.145194	3	0.0574671
Q07797	Galectin-3-binding protein	Lgals3bp			1.72765	1.78756	1.2254	1.5802	0.178243	3	0.0828209
O35459	Delta(3,5)-Delta(2,4)-dienoyl-CoA isomerase, mitochondrial	Ech1			1.53953	1.29994	1.90252	1.58066	0.17516	3	0.0802013
B0R091	Calcineurin B homologous protein 1	Chp1			1.683	1.50539		1.59419	0.0888029	2	0.0944446
Q6QD59	Vesicle transport protein SEC20	Bnip1			1.60784	1.58288		1.59536	0.0124786	2	0.0133415
Q9D6J6	NADH dehydrogenase [ubiquinone] flavoprotein 2, mitochondrial	Ndufv2			1.97163	1.27088	1.55016	1.59756	0.203673	3	0.0991889
B1AZ42	Charged multivesicular body protein 6	Chmp6			1.58131		1.61608	1.59869	0.017383	2	0.018479
Q9D365	Signal peptidase complex subunit 3	Spcs3			1.64495	1.55507		1.60001	0.0449412	2	0.0475944
Q80ZP8	Mesencephalic astrocyte-derived neurotrophic factor	Manf			1.70918	1.62831	1.46396	1.60048	0.072145	3	0.0141296
Q9Z1Q2	Abhydrolase domain-containing protein 16A	Abhd16a			1.60367	1.6022		1.60293	0.000735552	2	0.00077665
D3Z0I5	Tripartite motif-containing protein 59	Trim59			1.6699		1.53632	1.60311	0.0667896	2	0.070214
A0A0B4J1E2	SNW domain-containing protein 1	Snw1			1.70482	1.35994	1.75736	1.60737	0.124641	3	0.0396259
Q9WUR2-2	Enoyl-CoA delta isomerase 2, mitochondrial	Eci2			1.24099	1.86509	1.7363	1.61413	0.190238	3	0.0840384
Q9D1Q6	Endoplasmic reticulum resident protein 44	Erp44			1.60331	1.91472	1.36362	1.62722	0.159538	3	0.0590276
F6WK59	Regulator of G-protein signaling 19	Rgs19			1.61756	1.64382		1.63069	0.0131275	2	0.0132491
Q3UJA1	RRP12-like protein	Rrp12			1.82174	1.65994	1.42358	1.63508	0.115608	3	0.0315758
Q9DAM5	Mitochondrial thiamine pyrophosphate carrier	Slc25a19			2.00285	1.4137	1.49432	1.63695	0.184422	3	0.0745755
Q6A0D4	Raftlin	Rftn1			1.90796	1.37726	1.68131	1.65551	0.153743	3	0.0508498
Q3UN47	Endonuclease G, mitochondrial	Endog			1.90426	1.49748	1.58875	1.66349	0.123231	3	0.0328075
Q3UBY5	Dipeptidyl peptidase 1;Dipeptidyl peptidase 1 exclusion domain chain;Dipeptidyl peptidase 1 heavy chain;Dipeptidyl peptidase 1 light chain	Ctsc			1.61848	1.7107	1.67655	1.66858	0.026919	3	0.00161719
Q8BU33	Acetolactate synthase-like protein	Ilvbl			1.84938	1.56852	1.61818	1.67869	0.0865375	3	0.0158718
Q9D1D4	Transmembrane emp24 domain-containing protein 10	Tmed10			1.63654	1.56342	1.85904	1.68633	0.0888977	3	0.0163661
Q9CQ22	Ragulator complex protein LAMTOR1	Lamtor1			1.85397	1.69102	1.53037	1.69178	0.0934164	3	0.0177509
O88983	Syntaxin-8	Stx8			1.30979	1.8381	2.01357	1.72049	0.211503	3	0.0764263
Q8BGY7	Protein FAM210A	Fam210a			1.80025	1.64164		1.72094	0.0793061	2	0.0697497
Q3URE1	Acyl-CoA synthetase family member 3, mitochondrial	Acsf3			1.82421	1.55374	1.79101	1.72299	0.0851647	3	0.0135934
Q9WTP6-2	Adenylate kinase 2, mitochondrial;Adenylate kinase 2, mitochondrial, N-terminally processed	Ak2			2.07295	1.37385	1.78787	1.74489	0.202956	3	0.0668755
Q6PCP5-2	Mitochondrial fission factor	Mff			1.79056		1.73748	1.76402	0.0265399	2	0.0221054
Q542I7	Ragulator complex protein LAMTOR3	Lamtor3			2.21835	1.73053	1.40136	1.78341	0.237323	3	0.0808032
P41155	Lymphotoxin-beta	Ltb			1.51456	1.89275	1.95077	1.78603	0.136763	3	0.0289648
Q5RL20	39S ribosomal protein L43, mitochondrial	Mrpl43			1.83597	1.74609		1.79103	0.0449403	2	0.036129
D3Z730	Eukaryotic translation initiation factor 4E type 2	Eif4e2			1.64258	1.91515	1.83315	1.79696	0.0807392	3	0.0101082
D3Z7C0	39S ribosomal protein L40, mitochondrial	Mrpl40			2.13859	1.27336	2.01548	1.80914	0.270239	3	0.0957862
B1B1D8	39S ribosomal protein L2, mitochondrial	Mrpl2			1.53356	1.61958	2.30829	1.82048	0.245166	3	0.0788688
Q71RI9-2	Kynurenine--oxoglutarate transaminase 3	Ccbl2			1.60117	2.32524	1.53632	1.82091	0.25286	3	0.0832075
Q8K0B2-3	Probable lysosomal cobalamin transporter	Lmbrd1			1.92861		1.72018	1.82439	0.104214	2	0.0800524
P60762-2	Mortality factor 4-like protein 1	Morf4l1			1.85862	2.16013	1.46445	1.82773	0.20142	3	0.0544248
O88986	2-amino-3-ketobutyrate coenzyme A ligase, mitochondrial	Gcat			1.32001	2.08353	2.15058	1.85137	0.266388	3	0.0855284
Q9ESP1	Stromal cell-derived factor 2-like protein 1	Sdf2l1			1.82171	2.04403	1.70032	1.85535	0.100639	3	0.0135624
O88665	Bromodomain-containing protein 7	Brd7			1.97882		1.74589	1.86235	0.116463	2	0.08546
Q545P0	Sodium/potassium-transporting ATPase subunit beta-1	Atp1b1			1.91808	1.8321		1.87509	0.0429891	2	0.031249
A0A0R4J0B2	Phospholipase B-like 1;Phospholipase B-like 1 chain A;Phospholipase B-like 1 chain B;Phospholipase B-like 1 chain C	Plbd1			1.74686	2.01831		1.88258	0.135727	2	0.0971405
Q9CXL3	Uncharacterized protein C7orf50 homolog				1.78576		1.98696	1.88636	0.100599	2	0.0719465
Q8BGP6	Solute carrier family 25 member 40	Slc25a40			2.02399	2.33347	1.30827	1.88857	0.303596	3	0.0996001
Q9JKK1-2	Syntaxin-6	Stx6			1.93643	1.67199	2.06409	1.89084	0.115463	3	0.0163875
Q91YP0	L-2-hydroxyglutarate dehydrogenase, mitochondrial	L2hgdh			1.86616	1.93696		1.90156	0.0353963	2	0.0249816
Q8R2Q4-3	Ribosome-releasing factor 2, mitochondrial	Gfm2			1.78983	2.28308	1.659	1.91064	0.190014	3	0.0408873
Q8C4G3	Phospholipid-transporting ATPase;Probable phospholipid-transporting ATPase IIA	Atp9a			1.97586		1.85355	1.91471	0.0611533	2	0.0424984
Q9CWG8	NADH dehydrogenase [ubiquinone] complex I, assembly factor 7	Ndufaf7			1.89844	2.29151	1.67895	1.9563	0.179182	3	0.0333606
Q9Z0L8-2	Gamma-glutamyl hydrolase	Ggh			2.05385	2.12502	1.72921	1.96936	0.12182	3	0.0154284
P38060	Hydroxymethylglutaryl-CoA lyase, mitochondrial	Hmgcl			1.9198	1.70363	2.33244	1.98529	0.184454	3	0.0333057
Q8CCM6-2					2.18832	1.86586		2.02709	0.16123	2	0.0991257
Q5HZI9	Solute carrier family 25 member 51	Slc25a51			2.3294	1.37995	2.38521	2.03152	0.326183	3	0.0871232
Q9ESY9	Gamma-interferon-inducible lysosomal thiol reductase	Ifi30			2.15796	1.87596	2.09608	2.04333	0.0855717	3	0.00665979
Q9DCS3	Trans-2-enoyl-CoA reductase, mitochondrial	Mecr			1.66456	1.85744	2.61248	2.04483	0.289237	3	0.0688169
Q8BH40	Syntaxin-7	Stx7			1.84368	2.46204	1.88448	2.0634	0.199669	3	0.0334944
Q9DBS2	Tumor protein p63-regulated gene 1-like protein	Tprg1l;Tprgl			1.35168	2.5453	2.32283	2.07327	0.366466	3	0.0994917
B1ASL6	Tumor necrosis factor receptor superfamily member 18	Tnfrsf18			1.76673	2.48408	2.02389	2.09157	0.209828	3	0.0350215
Q9R099	Transducin beta-like protein 2	Tbl2			2.40997	2.45838	1.42228	2.09688	0.337587	3	0.083088
Q8BZX4-2	Splicing regulatory glutamine/lysine-rich protein 1	Srek1			2.16292		2.05333	2.10813	0.0547935	2	0.0314533
Q544I2	Interleukin-2 receptor subunit alpha	Il2ra			2.21044	2.01809		2.11426	0.096175	2	0.0548126
Q9Z130	Heterogeneous nuclear ribonucleoprotein D-like	Hnrnpdl			1.72285	2.8492	2.03603	2.2027	0.335658	3	0.06983
P51863	V-type proton ATPase subunit d 1	Atp6v0d1			1.53445	2.75475	2.37789	2.22236	0.360753	3	0.0771549
Q9DAU1	Protein canopy homolog 3	Cnpy3			2.06168	2.40757		2.23463	0.172947	2	0.0886016
P36552	Oxygen-dependent coproporphyrinogen-III oxidase, mitochondrial	Cpox			2.44137	2.86516	1.45607	2.2542	0.417396	3	0.0952025
A0A087WQN7	5-3 exoribonuclease 1	Xrn1			1.61834	3.12054	2.33399	2.35762	0.433809	3	0.088725
Q9D5T0	ATPase family AAA domain-containing protein 1	Atad1			1.92479	2.87323	2.3458	2.38127	0.274364	3	0.0372633
O09005	Sphingolipid delta(4)-desaturase DES1	Degs1			1.86661	2.99039	2.65426	2.50376	0.333023	3	0.0457084
Q8BG07-2	Phospholipase D4	Pld4			2.40796	2.84652		2.62724	0.219282	2	0.0852752
Q0P648	TBC1 domain family member 20	Tbc1d20			3.64055	2.54997	2.21713	2.80255	0.429878	3	0.0524407
A0A087WR20	Pro-cathepsin H;Cathepsin H mini chain;Cathepsin H;Cathepsin H heavy chain;Cathepsin H light chain	Ctsh			3.04199	3.12784		3.08492	0.0429285	2	0.0131062
F7BGR7	RNA-binding protein 4	Gm21992;Rbm4			2.77495	2.43597	4.60871	3.27321	0.674883	3	0.0779716
E9Q8F1	Lysine-specific demethylase 5A	Kdm5a			3.41142	6.26193	3.97632	4.54989	0.871414	3	0.0553069
A2A690	Protein TANC2	Tanc2				7.9494	7.89368	7.92154	0.0278604	2	0.0025625

## Sheet: changed in cKO ctreg vs ctrl
Majority.protein.IDs	Protein.names	Gene.names	cKO/wt ctreg	1	2	3	avg	SEM	n	one sample ttest
B1ASU9	Serine/threonine-protein kinase tousled-like 2	Tlk2		0.100004	0.0515701		0.0757871	0.024217	2	0.0166774
D3YXH8	Integrin beta;Integrin beta-2-like protein	Itgb2l		0.278788	0.0478911		0.16334	0.115449	2	0.0872942
Q9Z2D0	Myotubularin-related protein 9	Mtmr9		0.207632	0.166923		0.187277	0.0203543	2	0.0159405
Q0PD23	Ras-related protein Rab-32	Rab32		0.250254	0.142833		0.196544	0.0537103	2	0.0424942
Q8VCY6	U3 small nucleolar RNA-associated protein 6 homolog	Utp6		0.165623	0.247147		0.206385	0.0407619	2	0.0326696
A0A0R4IZY6	Myeloblastin	Prtn3		0.263216	0.190678		0.226947	0.0362694	2	0.0298464
Q9QXE7	F-box-like/WD repeat-containing protein TBL1X	Tbl1x		0.346671	0.107838		0.227254	0.119417	2	0.0976084
D3YTK7	Basal cell adhesion molecule	Bcam		0.305446	0.158742		0.232094	0.0733523	2	0.0606276
Q8BRB0	Conserved oligomeric Golgi complex subunit 6	Cog6		0.280947	0.210406		0.245677	0.0352702	2	0.0297451
Q8BLB7-2	Lethal(3)malignant brain tumor-like protein 3	L3mbtl3		0.228217		0.289855	0.259036	0.0308187	2	0.0264635
Q99L88	Beta-1-syntrophin	Sntb1		0.163938	0.38254		0.273239	0.109301	2	0.0950319
E9Q8S5	Microtubule-associated serine/threonine-protein kinase 3	Mast3		0.196855		0.356641	0.276748	0.0798931	2	0.0700394
B2RY04	Dedicator of cytokinesis protein 5	Dock5		0.383805	0.181773		0.282789	0.101016	2	0.0890793
Q6PGA2	GTP-binding protein RAD	Rrad		0.120856	0.33466	0.395495	0.283671	0.0832797	3	0.0132481
Q91VT1	E3 SUMO-protein ligase NSE2	Nsmce2		0.183261	0.368173	0.314016	0.288483	0.0548848	3	0.00589764
Q8BGX0-3	E3 ubiquitin-protein ligase TRIM23	Trim23		0.39646	0.181937		0.289199	0.107261	2	0.0953479
P97377-2	Cyclin-dependent kinase 2;Cyclin-dependent kinase 3	Cdk2;Cdk3		0.285104		0.29558	0.290342	0.00523828	2	0.00469907
Q9D483	DNA-directed RNA polymerase III subunit RPC3	Polr3c		0.360406	0.277015	0.347825	0.328415	0.0259553	3	0.00149032
J3QNW4	Trafficking protein particle complex subunit 13	Trappc13		0.26732	0.392385		0.329853	0.0625326	2	0.0592326
Q8BSL7	ADP-ribosylation factor 2	Arf2		0.352096		0.307712	0.329904	0.0221921	2	0.0210757
Q9JKL4	NADH dehydrogenase [ubiquinone] 1 alpha subcomplex assembly factor 3	Ndufaf3		0.353553	0.321066		0.33731	0.0162434	2	0.0156012
Q4KL41	Mitochondrial import receptor subunit TOM20 homolog	Tomm20		0.36132	0.332249		0.346785	0.0145353	2	0.0141637
Q3UVL4	Vacuolar protein sorting-associated protein 51 homolog	Vps51		0.370183	0.396864	0.274157	0.347068	0.0372604	3	0.00324074
Q3UP87	Neutrophil elastase	Elane		0.374475	0.329065		0.35177	0.022705	2	0.0222892
D3YXA7	Sugar transporter SWEET;Sugar transporter SWEET1	Slc50a1		0.323188		0.383296	0.353242	0.0300538	2	0.0295615
Q9CY28	GTP-binding protein 8	Gtpbp8		0.344366	0.364701		0.354534	0.0101676	2	0.0100274
Q8K2C7-2	Protein OS-9	Os9		0.382946	0.337411		0.360179	0.0227676	2	0.0226441
Q8BHL3	TBC1 domain family member 10B	Tbc1d10b		0.429499	0.202631	0.459226	0.363785	0.081033	3	0.0158381
Q3U861	V-type proton ATPase subunit D	Atp6v1d		0.157236	0.633024	0.301443	0.363901	0.140854	3	0.045698
Q8BFZ3	Beta-actin-like protein 2	Actbl2		0.597994	0.504502	0.000214024	0.36757	0.18565	3	0.0764244
Q8BQY8	Checkpoint protein HUS1	Hus1		0.34365	0.394119		0.368884	0.0252342	2	0.0254407
Q9D1P2	Histone acetyltransferase KAT8	Kat8		0.38087	0.366315		0.373592	0.00727796	2	0.00739628
Q8C4B4	Protein unc-119 homolog B	Unc119b		0.439103	0.317895		0.378499	0.0606041	2	0.0618827
Q91WG5	5-AMP-activated protein kinase subunit gamma-2	Prkag2		0.030505	0.457161	0.648527	0.378731	0.182667	3	0.0766424
Q80ZJ6-2	Protein zer-1 homolog	Zer1		0.475545		0.281978	0.378762	0.0967838	2	0.0983891
Q9QZN4	F-box only protein 6	Fbxo6		0.313572	0.454526		0.384049	0.0704769	2	0.0725264
Q9CR02	Translation machinery-associated protein 16	Tma16		0.196704	0.327699	0.633008	0.385804	0.129257	3	0.0415483
Q8C0S1	DIS3-like exonuclease 1	Dis3l		0.57411	0.0690278	0.522719	0.388619	0.160483	3	0.0625109
Q9JKK8	Serine/threonine-protein kinase ATR	Atr		0.356572		0.422769	0.389671	0.0330987	2	0.0344906
P97872	Dimethylaniline monooxygenase [N-oxide-forming] 5	Fmo5		0.172964	0.508089	0.513187	0.39808	0.112567	3	0.0332403
Q8BHC4	Dephospho-CoA kinase domain-containing protein	Dcakd		0.477379	0.323221		0.4003	0.077079	2	0.0813781
Q792F9	Integrin alpha-4	Itga4		0.462981	0.598204	0.139812	0.400332	0.135983	3	0.0477677
B0R091	Calcineurin B homologous protein 1	Chp1		0.470393	0.330458		0.400426	0.0699672	2	0.0739557
Q8BR90	UPF0600 protein C5orf51 homolog			0.463731	0.192382	0.549324	0.401813	0.107591	3	0.0308604
Q3URE1	Acyl-CoA synthetase family member 3, mitochondrial	Acsf3		0.150883	0.53427	0.533884	0.406346	0.127732	3	0.0433092
Q91Z67	SLIT-ROBO Rho GTPase-activating protein 2	Srgap2		0.693734	0.166527	0.361176	0.407146	0.153917	3	0.0612733
Q8C5K5-2	Uncharacterized protein CXorf38 homolog			0.334744	0.486547		0.410645	0.0759016	2	0.0815399
D3YZR1	Protein TSSC4	Tssc4		0.440753		0.39107	0.415911	0.0248416	2	0.0270594
Q61194-2	Phosphatidylinositol 4-phosphate 3-kinase C2 domain-containing subunit alpha	Pik3c2a		0.429022		0.409842	0.419432	0.00958991	2	0.0105148
Q91XU0	ATPase WRNIP1	Wrnip1		0.581129	0.303053	0.401069	0.428417	0.0814299	3	0.0196982
F8WI14	Extracellular matrix protein 1	Ecm1		0.507889	0.358966		0.433427	0.0744612	2	0.0831903
Q543Q4	Ras-related protein Rab-3D	Rab3d		0.448264	0.423784		0.436024	0.0122399	2	0.0138143
E9Q983	Supervillin	Svil		0.385725	0.580869	0.34263	0.436408	0.0732938	3	0.0164951
Q8VE18	Protein SMG8	Smg8		0.730935	0.215723	0.363257	0.436638	0.153188	3	0.0666337
A1L353	Transforming growth factor-beta-induced protein ig-h3	Tgfbi		0.509916		0.36928	0.439598	0.0703181	2	0.0794665
Q5HZY7	V-type proton ATPase subunit G 1	Atp6v1g1		0.436029	0.443257		0.439643	0.00361394	2	0.00410573
Q8K0Q5	Rho GTPase-activating protein 18	Arhgap18		0.258092	0.313621	0.757742	0.443151	0.15811	3	0.0720194
Q9CPR7	Suppressor of IKBKE 1	Sike1		0.464584	0.411569	0.462029	0.44606	0.0172615	3	0.000969617
Q78ZC4	Arylamine N-acetyltransferase 2	Nat2		0.72993	0.405851	0.204424	0.446735	0.153072	3	0.0687464
Q3THE2	Myosin regulatory light chain 12B	Myl12b		0.653007	0.104418	0.602225	0.453216	0.175014	3	0.0889878
Q924L1	LETM1 domain-containing protein 1	Letmd1		0.317873	0.486304	0.57308	0.459086	0.0749183	3	0.0186482
O70251	Elongation factor 1-beta	Eef1b;Eef1b2		0.395961	0.299136	0.712392	0.469163	0.124785	3	0.0510635
Q61160	FAS-associated death domain protein	Fadd		0.578181	0.408481	0.421872	0.469511	0.0544722	3	0.0103799
D3Z041	Long-chain-fatty-acid--CoA ligase 1	Acsl1		0.525883	0.429834		0.477859	0.0480247	2	0.0583897
Q3UA94	mRNA-capping enzyme;Polynucleotide 5-triphosphatase;mRNA guanylyltransferase	Rngtt		0.655334	0.419363	0.36011	0.478269	0.0901697	3	0.0285945
Q9DA08	SAGA-associated factor 29 homolog	Ccdc101		0.259781	0.483974	0.694735	0.479496	0.12558	3	0.0535749
Q9DC23	DnaJ homolog subfamily C member 10	Dnajc10		0.391009	0.553014	0.497221	0.480415	0.0475159	3	0.00825956
A0A0R4J090	Antigen-presenting glycoprotein CD1d1;Antigen-presenting glycoprotein CD1d2	Cd1d1;Cd1d2		0.738518	0.511314	0.198224	0.482685	0.156625	3	0.080723
Q6P6L6		Gemin4		0.581729	0.185557	0.684158	0.483815	0.152032	3	0.0768776
D3Z0K6		Rsbn1l		0.478896		0.492764	0.48583	0.00693367	2	0.00858441
Q9WVQ5	Methylthioribulose-1-phosphate dehydratase	Apip		0.411044	0.453676	0.608889	0.491203	0.0601163	3	0.0136746
Q8BH58	TIP41-like protein	Tiprl		0.388467	0.263675	0.830579	0.49424	0.171985	3	0.0987957
O54692	Centromere/kinetochore protein zw10 homolog	Zw10		0.298966	0.391399	0.805557	0.498641	0.155761	3	0.0844701
Q9CQE3	28S ribosomal protein S17, mitochondrial	Mrps17		0.529945	0.468375		0.49916	0.0307851	2	0.0390819
Q8K094		Pvr		0.468544	0.532671		0.500607	0.0320639	2	0.0408187
Q99K23	Ufm1-specific protease 2	Ufsp2		0.44541	0.562438		0.503924	0.0585138	2	0.0747461
Q3UZR8	Translation initiation factor eIF-2B subunit alpha	Eif2b1		0.440053	0.366231	0.708162	0.504815	0.103883	3	0.0413026
Q80U95	Ubiquitin-protein ligase E3C	Ube3c		0.728605	0.275082	0.524276	0.509321	0.131134	3	0.0645809
B1B1D8	39S ribosomal protein L2, mitochondrial	Mrpl2		0.666313	0.345616	0.52241	0.511446	0.0927395	3	0.0341958
A2AU35	Proteasome inhibitor PI31 subunit	Psmf1		0.475532	0.682202	0.383248	0.513661	0.0883813	3	0.0314741
G3UYV7	40S ribosomal protein S28	Rps28		0.239699	0.586831	0.71987	0.515467	0.143132	3	0.0772825
E9QKL0	Helicase ARIP4	Rad54l2		0.486037		0.556038	0.521038	0.0350008	2	0.0464393
Q9R112	Sulfide:quinone oxidoreductase, mitochondrial	Sqrdl		0.570493	0.303721	0.696335	0.523517	0.115746	3	0.0542515
A0A0R4J0D1	Store-operated calcium entry-associated regulatory factor	Saraf		0.319223	0.618125	0.636704	0.524684	0.10287	3	0.0437864
Q0PD10	Ras-related protein Rab-43	Rab43		0.647875	0.328431	0.598733	0.525013	0.0993094	3	0.0410414
Q543X5	CCR4-NOT transcription complex subunit 7	Cnot7		0.358484	0.605265	0.61468	0.526143	0.0838734	3	0.0299301
Q8BH57-2	WD repeat-containing protein 48	Wdr48		0.761521	0.320105	0.5077	0.529775	0.127903	3	0.066672
Q8VCG9	Regulatory factor X-associated protein	Rfxap		0.469111		0.601058	0.535084	0.0659737	2	0.0897402
E9QLA5	Inverted formin-2	Inf2		0.695373	0.395654	0.518771	0.536599	0.0869793	3	0.0334717
Q549T4	Death domain-containing protein CRADD	Cradd		0.616399	0.5629	0.432463	0.537254	0.0546243	3	0.0136497
Q9Z2B9	Ribosomal protein S6 kinase alpha-4	Rps6ka4		0.405117	0.448412	0.759834	0.537787	0.111724	3	0.0537588
P35831	Tyrosine-protein phosphatase non-receptor type 12	Ptpn12		0.521187	0.393671	0.710033	0.54163	0.091896	3	0.0379223
A0A087WQH8		Slc35a4		0.686545	0.327254	0.618659	0.544153	0.110206	3	0.0537769
Q3TDW1	FXYD domain-containing ion transport regulator 5	Fxyd5		0.402922	0.539683	0.7025	0.548368	0.0865897	3	0.0348488
A0A0R4J0Q9	Conserved oligomeric Golgi complex subunit 7	Cog7		0.80246	0.272462	0.572431	0.549118	0.153441	3	0.0989253
A0A0R4J262	Sodium channel modifier 1	Scnm1		0.554103	0.552835		0.553469	0.000633988	2	0.000903876
Q3UGR5	Haloacid dehalogenase-like hydrolase domain-containing protein 2	Hdhd2		0.603008	0.417025	0.644199	0.554744	0.0698785	3	0.0237561
Q9D8X2	Coiled-coil domain-containing protein 124	Ccdc124		0.688176	0.484301	0.495714	0.556064	0.0661382	3	0.0214828
H7BWY4	Disks large homolog 1	Dlg1		0.609265	0.317973	0.74609	0.557776	0.12624	3	0.0727142
Q9JKK1-2	Syntaxin-6	Stx6		0.421776	0.664664	0.589194	0.558545	0.071771	3	0.0254278
E9QP46	Nesprin-2	Syne2		0.48433	0.667618	0.526203	0.559384	0.0554508	3	0.0154712
G3X9I1	Protein FAM3C	Fam3c		0.563856	0.689842	0.428277	0.560658	0.0755242	3	0.0283022
Z4YKT6	Dehydrogenase/reductase SDR family member 7B	Dhrs7b		0.4678	0.644945	0.57063	0.561125	0.0513576	3	0.0134189
G3X987		Gimap9		0.54855	0.38987	0.76216	0.56686	0.10786	3	0.0567803
E9PYG6		Rasa1		0.696601	0.312664	0.692535	0.567267	0.127307	3	0.0767212
Q9CXF7-2	Chromodomain-helicase-DNA-binding protein 1-like	Chd1l		0.751047	0.392903	0.55903	0.56766	0.103477	3	0.0527896
P09528	Ferritin heavy chain;Ferritin heavy chain, N-terminally processed	Fth1		0.795389	0.487437	0.425117	0.569314	0.11446	3	0.0639309
Q8CIG3	Lysine-specific histone demethylase 1B	Kdm1b		0.466519	0.447671	0.797008	0.570399	0.113435	3	0.063185
Q8K1A6	Coiled-coil and C2 domain-containing protein 1A	Cc2d1a		0.783653	0.302509	0.626963	0.571042	0.14168	3	0.0939674
Q9DBQ7-3	Protein-associating with the carboxyl-terminal domain of ezrin	Scyl3		0.53447	0.4317	0.74828	0.571483	0.093244	3	0.0442308
D3YY50	Copper homeostasis protein cutC homolog	Cutc		0.428997	0.73615	0.569785	0.578311	0.0887697	3	0.0415707
D3Z1M3	Malectin	Mlec		0.54222	0.551645	0.644133	0.579333	0.032514	3	0.00592095
Q9CQW2	ADP-ribosylation factor-like protein 8B	Arl8b		0.623795	0.503102	0.614128	0.580342	0.0387203	3	0.00840589
B2RQS1	Striatin-3	Strn3		0.563844	0.544061	0.642675	0.583527	0.0301206	3	0.00518994
Q8C5P7	Testis development-related protein	Tdrp		0.697896	0.479451	0.578509	0.585285	0.0631505	3	0.022411
Q8BUN5	Mothers against decapentaplegic homolog 3	Smad3		0.865693	0.428737	0.471412	0.588614	0.139086	3	0.0978209
Q76N33	AMSH-like protease	Stambpl1		0.452234	0.559515	0.755473	0.589074	0.0887765	3	0.0436407
Q3TE40	Replication protein A 32 kDa subunit	Rpa2		0.609479	0.51587	0.646093	0.590481	0.0387735	3	0.00884561
Q4FK86	Peptidoglycan-recognition protein;Peptidoglycan recognition protein 1	Pglyrp1		0.561678	0.620454		0.591066	0.0293878	2	0.0456718
P83870	PHD finger-like domain-containing protein 5A	Phf5a		0.543153	0.64568		0.594417	0.0512638	2	0.0800413
Q9EST5	Acidic leucine-rich nuclear phosphoprotein 32 family member B	Anp32b		0.530634	0.411851	0.843183	0.595223	0.128635	3	0.087882
A2AMU9	mRNA turnover protein 4 homolog	Mrto4		0.487036	0.471301	0.82751	0.595282	0.116202	3	0.0734684
Q5SVD0	Filamin-interacting protein FAM101B	Fam101b		0.608052	0.589469		0.59876	0.00929153	2	0.0147396
Q8CD10	Calcium uptake protein 2, mitochondrial	Micu2		0.636521	0.502995	0.659095	0.599537	0.0487089	3	0.0144738
Q6ZWR0	Ras-related protein Rap-2b	Rap2b		0.511132	0.544194	0.743868	0.599731	0.0726978	3	0.0314394
Q3U2A8	Valine--tRNA ligase, mitochondrial	Vars2		0.773239	0.51181	0.514758	0.599935	0.0866557	3	0.0438542
A0PK78	Coiled-coil domain-containing protein 25	Ccdc25		0.774658	0.586342	0.440059	0.600353	0.0968442	3	0.054008
Q99KC8	von Willebrand factor A domain-containing protein 5A	Vwa5a		0.629284	0.782743	0.390237	0.600755	0.114201	3	0.0729771
Q541E2	Glutathione synthetase	Gss		0.69793	0.440801	0.664131	0.600954	0.0806688	3	0.0385205
Q14BR4	ADP-ribosylation factor 4	Arf4		0.719621	0.409721	0.694016	0.607786	0.0993081	3	0.058537
F8VPK5	Rho-associated protein kinase;Rho-associated protein kinase 2	Rock2		0.571117	0.478902	0.773348	0.607789	0.0869546	3	0.0458021
Q64735-2	Complement component receptor 1-like protein	Cr1l		0.726706	0.548371	0.559681	0.611586	0.0576528	3	0.0213295
P27641	X-ray repair cross-complementing protein 5	Xrcc5		0.757471	0.370636	0.709309	0.612472	0.121715	3	0.0860975
Q3UND0-2	Src kinase-associated phosphoprotein 2	Skap2		0.588731	0.641076		0.614904	0.0261723	2	0.0432001
Q8VC65	Nurim	Nrm		0.668368	0.564555		0.616462	0.0519067	2	0.0856375
Q9QYE6	Golgin subfamily A member 5	Golga5		0.447407	0.560902	0.844492	0.6176	0.118082	3	0.0835728
A0A0A6YXG1	Serine/threonine-protein kinase greatwall;Microtubule-associated serine/threonine-protein kinase 4;Microtubule-associated serine/threonine-protein kinase 1;Microtubule-associated serine/threonine-protein kinase 2	Mast4;Mast1;Mast2;Mastl		0.637781		0.599188	0.618484	0.0192963	2	0.0321715													E9QPR4	Q8C0P0-2	Q8C0P0	Q811L6-2	Q9R1L5	Q60592	Q811L6
Q8BGP6	Solute carrier family 25 member 40	Slc25a40		0.594601	0.481464	0.784089	0.620051	0.0882822	3	0.0499754
Q9JLV5	Cullin-3	Cul3		0.635468	0.400098	0.832557	0.622708	0.125003	3	0.0944725
Q9QZD4	DNA repair endonuclease XPF	Ercc4		0.782964	0.39381	0.695269	0.624015	0.117853	3	0.0857963
Q9JKM7	Ras-related protein Rab-37	Rab37		0.678273	0.640424	0.554251	0.624316	0.0366967	3	0.00940693
Q920Q6-3	RNA-binding protein Musashi homolog 2	Msi2		0.703142	0.638257	0.539289	0.626896	0.0476403	3	0.0159156
Q9WTX6	Cullin-1	Cul1		0.66547	0.479247	0.735994	0.626903	0.0765837	3	0.0396451
Q9CPP6	NADH dehydrogenase [ubiquinone] 1 alpha subcomplex subunit 5	Ndufa5		0.735012	0.440648	0.705269	0.626976	0.093559	3	0.0575317
Q9CPZ6	ORM1-like protein 3;ORM1-like protein 2	Ormdl3;Ormdl2		0.623628	0.409866	0.848236	0.627243	0.126559	3	0.0985321
Q9D1R1	Complex I assembly factor TMEM126B, mitochondrial	Tmem126b		0.616859	0.519887	0.760605	0.63245	0.0699252	3	0.0343404
Q9CZ04	COP9 signalosome complex subunit 7a	Cops7a		0.545515	0.715475	0.637714	0.632901	0.0491221	3	0.0174386
E0CYI3	Mitochondrial fission factor	Mff		0.714366	0.542017	0.646025	0.634136	0.0501068	3	0.0182448
E9QLK3	BRCA1-associated ATM activator 1	Brat1		0.6117	0.68301	0.611226	0.635312	0.0238494	3	0.00424951
A2ACC6	Ral GTPase-activating protein subunit beta	Ralgapb		0.720661	0.46662	0.72083	0.636037	0.0847085	3	0.0501295
Q8BIG7	Catechol O-methyltransferase domain-containing protein 1	Comtd1		0.67313	0.467636	0.778847	0.639871	0.091365	3	0.0587494
O88796	Ribonuclease P protein subunit p30	Rpp30		0.58679	0.473988	0.872207	0.644328	0.118501	3	0.0953882
A0A0R4J0L6	28S ribosomal protein S35, mitochondrial	Mrps35		0.596254	0.658556	0.683032	0.645947	0.0258316	3	0.00528099
Q99N15	3-hydroxyacyl-CoA dehydrogenase type-2	Hsd17b10		0.680171	0.475173	0.788796	0.648047	0.0919488	3	0.0619756
Q8K3H0	DCC-interacting protein 13-alpha	Appl1		0.645482	0.460459	0.842295	0.649412	0.110244	3	0.0862775
Q9WTX8	Mitotic spindle assembly checkpoint protein MAD1	Mad1l1		0.728331	0.534523	0.695706	0.652853	0.0599102	3	0.0285157
F6T9K1	Dr1-associated corepressor	Drap1		0.719477	0.634321	0.60894	0.654246	0.0334285	3	0.00921849
Q8K0E2	Exocyst complex component 3	Exoc3		0.631154	0.507133	0.832578	0.656955	0.0948294	3	0.0686412
Q60596	DNA repair protein XRCC1	Xrcc1		0.54553	0.78764	0.647428	0.660199	0.0701823	3	0.0401096
Q9Z2Z6	Mitochondrial carnitine/acylcarnitine carrier protein	Slc25a20		0.708503	0.513245	0.76145	0.661066	0.0754743	3	0.0461793
Q62311	Transcription initiation factor TFIID subunit 6	Taf6		0.601369	0.531565	0.851065	0.661333	0.0969824	3	0.0731239
Q543K9	Purine nucleoside phosphorylase	Pnp		0.808022	0.621624	0.557738	0.662462	0.0750807	3	0.0460844
Q9DCU6	39S ribosomal protein L4, mitochondrial	Mrpl4		0.652454	0.716292	0.626662	0.665136	0.0266395	3	0.00626925
G5E8A0	Oxysterol-binding protein;Oxysterol-binding protein-related protein 11	Osbpl11		0.532973	0.681944	0.804101	0.673006	0.0783954	3	0.0529538
Q9JLZ8	Single Ig IL-1-related receptor	Sigirr		0.677948	0.563731	0.78697	0.676216	0.0644492	3	0.0374116
O55242	Sigma non-opioid intracellular receptor 1	Sigmar1		0.660389	0.656742	0.71401	0.677047	0.0185115	3	0.00326943
Q9CQD4	Charged multivesicular body protein 1b-2	Chmp1b2		0.710167	0.591262	0.74192	0.681116	0.0458525	3	0.0200558
E9PX53	Serine/threonine-protein phosphatase 4 regulatory subunit 1	Ppp4r1		0.706288		0.660098	0.683193	0.0230953	2	0.0463278
A2A8E2	UPF0587 protein C1orf123 homolog	0610037L13Rik		0.863726	0.638666	0.557803	0.686732	0.0915242	3	0.0757815
Q9R0P4	Small acidic protein	Smap;1110004F10Rik		0.654923	0.724891	0.681911	0.687242	0.0203732	3	0.00421644
E9QP99	Golgin subfamily A member 3	Golga3		0.841717	0.548882	0.672482	0.687694	0.0848757	3	0.0665688
P25446	Tumor necrosis factor receptor superfamily member 6	Fas		0.665526	0.710301		0.687913	0.0223875	2	0.0455897
Q99JX7	Nuclear RNA export factor 1	Nxf1		0.831827	0.494239	0.74634	0.690802	0.101332	3	0.0927102
Q7TMY7	Importin-8	Ipo8		0.733885		0.648262	0.691074	0.0428114	2	0.0876653
E0CYK4	Repressor of RNA polymerase III transcription MAF1;Repressor of RNA polymerase III transcription MAF1 homolog	Maf1		0.657933		0.725802	0.691867	0.0339344	2	0.0698291
Q5EBH1-2	Ras association domain-containing protein 5	Rassf5		0.585263	0.641108	0.856259	0.69421	0.0826129	3	0.0658591
Q545V8	Casein kinase II subunit alpha	Csnk2a2		0.868469	0.641537	0.574721	0.694909	0.0888978	3	0.075423
Q3UGX2	Spectrin beta chain, erythrocytic	Sptb		0.650742	0.743385		0.697064	0.0463214	2	0.0965961
Q60692	Proteasome subunit beta type-6	Psmb6		0.831028	0.614128	0.64651	0.697222	0.067553	3	0.0463453
Q4FZC9	Nesprin-3	Syne3		0.537659	0.674744	0.879438	0.69728	0.0993044	3	0.0928642
Q9DBP5	UMP-CMP kinase	Cmpk1		0.689018	0.597237	0.816912	0.701056	0.0636995	3	0.0425283
Q9CQJ6	Density-regulated protein	Denr		0.557931	0.692069	0.853879	0.701293	0.0855573	3	0.0731516
Q6ZWQ6	Ubiquitin-conjugating enzyme E2 K	Ube2k		0.759688	0.617379	0.73564	0.704236	0.0439798	3	0.021404
Q9D710	Thioredoxin-related transmembrane protein 2	Tmx2		0.627534	0.612273	0.885349	0.708385	0.0885914	3	0.0812083
Q9CQA9	Cancer-related nucleoside-triphosphatase homolog	Ntpcr		0.716698	0.613013	0.795792	0.708501	0.0529228	3	0.0314168
O35381	Acidic leucine-rich nuclear phosphoprotein 32 family member A	Anp32a		0.649054	0.597032	0.882597	0.709561	0.0878115	3	0.0805234
P18760	Cofilin-1	Cfl1		0.728212	0.576818	0.828922	0.711317	0.0732649	3	0.0587872
Q924T2	28S ribosomal protein S2, mitochondrial	Mrps2		0.611215	0.684882	0.850756	0.715618	0.0708364	3	0.0568096
Q8BYK4	Retinol dehydrogenase 12	Rdh12		0.559525	0.731915	0.866128	0.719189	0.0887372	3	0.0870214
F6WR04	Cathepsin S	Ctss		0.832821	0.544219	0.792802	0.723281	0.0902733	3	0.091977
D3Z730	Eukaryotic translation initiation factor 4E type 2	Eif4e2		0.68313	0.599726	0.889755	0.724204	0.0862059	3	0.0853749
O88597	Beclin-1	Becn1		0.706433	0.742879		0.724656	0.0182231	2	0.0420721
Q8R5F3	O-acetyl-ADP-ribose deacetylase 1	Oard1		0.862115	0.690059	0.623702	0.725292	0.0710426	3	0.0608401
Q78IK4	MICOS complex subunit Mic27	Apool		0.735069	0.711565	0.73035	0.725661	0.00717838	3	0.000683964
Q9CPS5	26S proteasome non-ATPase regulatory subunit 8	Psmd8		0.828615	0.700062	0.652712	0.72713	0.0525514	3	0.0351462
Q9CPS7	RNA-binding protein PNO1	Pno1		0.615249	0.825647	0.742702	0.727866	0.0611879	3	0.0470181
Q99L04	Dehydrogenase/reductase SDR family member 1	Dhrs1		0.902831	0.587883	0.699228	0.729981	0.0922089	3	0.0995123
Q3UJC3	Glycylpeptide N-tetradecanoyltransferase;Glycylpeptide N-tetradecanoyltransferase 1	Nmt1		0.834918	0.735254	0.633266	0.734479	0.0582133	3	0.0448575
Q54AA2	Apoptosis-associated speck-like protein containing a CARD	Pycard		0.64201	0.661268	0.90582	0.736366	0.0849092	3	0.0899539
Q542K0	5-AMP-activated protein kinase subunit beta-1	Prkab1		0.770945	0.636865	0.802818	0.736876	0.0508448	3	0.0353707
P50516	V-type proton ATPase catalytic subunit A	Atp6v1a		0.878878	0.699012	0.638542	0.73881	0.0721765	3	0.0685979
Q5PPR2	Exocyst complex component 1	Exoc1		0.851665	0.728299	0.64262	0.740861	0.0606721	3	0.0506853
D2KHZ9	Glyceraldehyde-3-phosphate dehydrogenase	GAPDH;Gapdh;Gm7293		0.812767	0.663157	0.756085	0.744003	0.0436093	3	0.0278144
Q9CPV4	Glyoxalase domain-containing protein 4	Glod4		0.788153	0.589997	0.856056	0.744735	0.0798137	3	0.0854223
Q3UHD6-2	Sorting nexin-27	Snx27		0.772718	0.719122		0.74592	0.0267977	2	0.0668966
D3YW48	Calpain small subunit 1	Capns1		0.70912	0.73237	0.80076	0.747416	0.0275032	3	0.0116497
Q5YLW3	40S ribosomal protein S3	Rps3		0.809164	0.667256	0.768642	0.748354	0.0422026	3	0.0269919
Q8C142	Low density lipoprotein receptor adapter protein 1	Ldlrap1		0.7653	0.68898	0.793959	0.749413	0.0313288	3	0.0152733
G3UVU2	Splicing factor 3A subunit 2	Sf3a2		0.91608	0.672202	0.660247	0.74951	0.0833564	3	0.0951898
Q8CHP5	Partner of Y14 and mago	Wibg		0.821432	0.63117	0.800827	0.751143	0.0602808	3	0.0539695
P18654	Ribosomal protein S6 kinase alpha-3	Rps6ka3		0.807487	0.603663	0.854522	0.755224	0.0769874	3	0.0863094
P50171	Estradiol 17-beta-dehydrogenase 8	Hsd17b8;H2-Ke6		0.771309	0.81722	0.688513	0.759014	0.0376595	3	0.0235615
A0A0R4IZZ0	Aldehyde dehydrogenase family 16 member A1	Aldh16a1		0.886729	0.738221	0.653474	0.759475	0.0681683	3	0.0717824
B2RRZ7	Tumor necrosis factor receptor type 1-associated DEATH domain protein	Tradd		0.824159	0.618751	0.841772	0.761561	0.0715854	3	0.0795305
A0A0U1RQ85	E3 ubiquitin-protein ligase CBL	Cbl		0.913198	0.672031	0.710827	0.765352	0.0747665	3	0.0882881
Q923G2	DNA-directed RNA polymerases I, II, and III subunit RPABC3	Polr2h		0.883792	0.694532	0.717866	0.765396	0.0595795	3	0.0588583
D3YWS7	Fucose mutarotase	Fuom		0.745895	0.643325	0.907241	0.765487	0.0768131	3	0.0926205
Q9D7X8	Gamma-glutamylcyclotransferase	Ggct		0.822792	0.860576	0.620199	0.767856	0.0746294	3	0.0896657
A0A0R4J0U7	COMM domain-containing protein 5	Commd5		0.784114		0.760902	0.772508	0.0116055	2	0.032449
Q8BTW3	Exosome complex component MTR3	Exosc6		0.714378	0.795596	0.808946	0.772974	0.0295502	3	0.0165233
Q3U647	Bifunctional 3-phosphoadenosine 5-phosphosulfate synthase 1;Sulfate adenylyltransferase;Adenylyl-sulfate kinase	Papss1		0.694666	0.754175	0.91381	0.78755	0.0654256	3	0.0831766
Q9DB27	Malignant T-cell-amplified sequence 1	Mcts1		0.841625	0.677568	0.843832	0.787675	0.0550572	3	0.0611381
Q9JKB1	Ubiquitin carboxyl-terminal hydrolase isozyme L3	Uchl3		0.863107	0.680403	0.823241	0.788917	0.0554643	3	0.0626271
E9PX59	Sterile alpha motif domain-containing protein 9-like	Samd9l		0.876559	0.751643	0.743014	0.790405	0.0431487	3	0.0398644
E9PVA6		Git2		0.868394	0.671287	0.832235	0.790639	0.0605818	3	0.0744961
Q0P5W2	Thioredoxin-related transmembrane protein 4	Tmx4		0.846395	0.712953	0.822272	0.793873	0.041055	3	0.0374556
Q58E64	Elongation factor 1-alpha;Elongation factor 1-alpha 1	Eef1a1		0.873436	0.749143	0.764141	0.795574	0.0391714	3	0.0348108
Q9CQ40	39S ribosomal protein L49, mitochondrial	Mrpl49		0.800907	0.790807		0.795857	0.00504986	2	0.0157448
Q6PE54	Probable ATP-dependent RNA helicase DHX40	Dhx40		0.817564		0.777324	0.797444	0.02012	2	0.0630288
Q9JHU9	Inositol-3-phosphate synthase 1	Isyna1		0.930788	0.761271	0.702717	0.798259	0.0683866	3	0.0982632
Q9DB34	Charged multivesicular body protein 2a	Chmp2a		0.874252	0.79286	0.729592	0.798901	0.041869	3	0.0407186
Q3U182	CREB-regulated transcription coactivator 2	Crtc2		1.26507		1.193	1.22904	0.0360349	2	0.0993474
Q8CII2	Cell division cycle protein 123 homolog	Cdc123		1.24076		1.21792	1.22934	0.0114221	2	0.03168
Q6PA06	Atlastin-2	Atl2		1.26307		1.20048	1.23177	0.0312925	2	0.0854355
E9Q8L9	Rab11 family-interacting protein 1	Rab11fip1		1.27084		1.21556	1.2432	0.0276414	2	0.0720481
Q99N92	39S ribosomal protein L27, mitochondrial	Mrpl27		1.24118	1.24923		1.2452	0.0040258	2	0.0104512
Q9JLQ0	CD2-associated protein	Cd2ap		1.2444	1.27913	1.23841	1.25398	0.0126935	3	0.0024885
Q8BQ47	Protein canopy homolog 4	Cnpy4		1.23905	1.17004	1.39382	1.26764	0.0661641	3	0.0560286
Q9Z0F6	Cell cycle checkpoint control protein RAD9A	Rad9a		1.27026		1.31561	1.29293	0.022674	2	0.0491786
Q7TMI3	E3 ubiquitin-protein ligase UHRF2	Uhrf2		1.24641	1.18	1.46853	1.29831	0.087243	3	0.0759183
Q9JM90	Signal-transducing adaptor protein 1	Stap1		1.20788	1.44689	1.28262	1.31247	0.0705922	3	0.0474374
Q3V014	H-2 class I histocompatibility antigen, D-37 alpha chain	H2-T23		1.38205	1.27934	1.31052	1.32397	0.0304047	3	0.00869312
V9GXH3	ELKS/Rab6-interacting/CAST family member 1	Erc1		1.30845		1.36522	1.33683	0.0283841	2	0.0535199
Q8CIH5	1-phosphatidylinositol 4,5-bisphosphate phosphodiesterase gamma-2	Plcg2		1.34693	1.41084	1.26038	1.33938	0.0435987	3	0.0161055
E9Q5C9		Nolc1		1.32341		1.36556	1.34448	0.021074	2	0.0388972
Q7TPN9	Proline-rich protein 14	Prr14		1.38462		1.41061	1.39761	0.0129947	2	0.0207984
Q811S7-2	Upstream-binding protein 1	Ubp1		1.41947	1.6238	1.15529	1.39952	0.135615	3	0.0984935
Q3U3R4-3	Lipase maturation factor 1	Lmf1		1.38588	1.44568		1.41578	0.0298985	2	0.0457003
A2AMS3	Galactose-1-phosphate uridylyltransferase	Galt		1.43428		1.3984	1.41634	0.017942	2	0.0274178
Q9DCB8	Iron-sulfur cluster assembly 2 homolog, mitochondrial	Isca2		1.52501	1.44213	1.40058	1.45591	0.0365766	3	0.00637509
Q9ER00	Syntaxin-12	Stx12		1.71644	1.40736	1.25761	1.46047	0.135088	3	0.076341
A2ACM0	Regulatory-associated protein of mTOR	Rptor		1.50459		1.45485	1.47972	0.0248675	2	0.0329714
Q8CCM6-2				1.46208	1.50208		1.48208	0.0199969	2	0.0263922
A0JNY3	Gephyrin;Molybdopterin adenylyltransferase;Molybdopterin molybdenumtransferase	Gphn		1.51613		1.46291	1.48952	0.0266133	2	0.0345765
Q9D6A7		Serpinb9c;Serpinb9b		1.37625	1.50073	1.74779	1.54159	0.109183	3	0.0383203
Q3U6L3	Glutaredoxin-1	Glrx		1.53608	1.44539	1.80808	1.59652	0.108971	3	0.0317889
Q9DC48	Pre-mRNA-processing factor 17	Cdc40		1.71518	1.54368		1.62943	0.0857509	2	0.0861993
Q791T5-2	Mitochondrial carrier homolog 1	Mtch1		2.02002	1.85106	1.36094	1.744	0.197647	3	0.0638834
Q8CB65	Transmembrane protein 194B	Tmem194b		1.47581	1.74528	2.06137	1.76082	0.169216	3	0.0460754
Q6ZQ73	Cullin-associated NEDD8-dissociated protein 2	Cand2		2.19075	1.83958	1.34301	1.79112	0.245918	3	0.0845529
Q8VCW8	Acyl-CoA synthetase family member 2, mitochondrial	Acsf2		1.88184	1.89518	1.97179	1.91627	0.028028	3	0.000934394
Q9DCA5	Ribosome biogenesis protein BRX1 homolog	Brix1		1.93967		1.92521	1.93244	0.00723186	2	0.00493743
P10922	Histone H1.0;Histone H1.0, N-terminally processed	H1f0		2.11786	1.83678	1.89742	1.95069	0.0854001	3	0.00797299
Q8HWB2		H2-Q4		2.44663	1.77429	1.68001	1.96698	0.241367	3	0.0570273
Q6NZM9	Histone deacetylase 4	Hdac4		1.92718		2.02203	1.9746	0.0474249	2	0.030954
A0A0R4J078	UBX domain-containing protein 4	Ubxn4		2.24331	2.00684		2.12507	0.118233	2	0.0666571
Q3TJ22		Aamp		2.03679		2.36619	2.20149	0.164698	2	0.0867264
Q4FJL8	ADP-ribosyl cyclase/cyclic ADP-ribose hydrolase 1	Cd38		2.16533	2.37202		2.26868	0.103349	2	0.0517459
Q9ESY9	Gamma-interferon-inducible lysosomal thiol reductase	Ifi30		2.36054	2.18027		2.2704	0.0901384	2	0.0450942
Q0P648	TBC1 domain family member 20	Tbc1d20		2.35227		2.21457	2.28342	0.0688537	2	0.034121
Q6P572	Myotubularin-related protein 2	Mtmr2		2.44102		2.5101	2.47556	0.0345408	2	0.0148997
Q8BJU9	Peptide chain release factor 1-like, mitochondrial	Mtrf1l		2.7196	2.43004		2.57482	0.144777	2	0.0583619
Q3TPE9-2	Ankyrin repeat and MYND domain-containing protein 2	Ankmy2		3.00388		3.3133	3.15859	0.15471	2	0.0455497
E9PXF7		Gm14446		3.85578		4.14419	3.99999	0.144205	2	0.0305777
Q8BQM4	HEAT repeat-containing protein 3	Heatr3		5.05819		4.94568	5.00194	0.0562541	2	0.00894819
E9Q1Z0		4732456N10Rik		13.5136		15.2953	14.4044	0.890856	2	0.0422476
